# Supplementary material for: Crystal structure of 7,7-dimethyl-6-methyl­idenetri­cyclo­[6.2.1.01,5]undecane-2-carb­oxy­lic acid
Source: Acta Crystallogr E Crystallogr Commun. 2015 Jan 10;71(Pt 2):o94. doi: 10.1107/S2056989014028254 (PMC4384579; doi:10.1107/S2056989014028254)
Supplement: Supplementary file 1 [file e-71-00o94-sup1.cif]

##############################################################################
#                                                                            #
# This CIF contains the data in a paper accepted for publication in          #
# Acta Crystallographica Section E. It conforms to the requirements of       #
# Notes for Authors for Acta Crystallographica Section E, and has been       #
# peer reviewed under the auspices of the IUCr Commission on Journals.       #
#                                                                            #
# Full details of the Crystallographic Information File format               #
# are given in the paper "The Crystallographic Information File (CIF):       #
# a New Standard Archive File for Crystallography" by S. R. Hall, F. H.      #
# Allen and I. D. Brown [Acta Cryst. (1991), A47, 655-685].                  #
#                                                                            #
# The current version of the core CIF dictionary is obtainable from          #
# ftp://ftp.iucr.org/pub/cif_core.dic.                                       #
#                                                                            #
# Software is freely available for graphical display of the structure(s)     #
# in this CIF. For information consult the CIF software page                 #
# http://www.iucr.org/resources/cif/software.                                #
#                                                                            #
# This file may be used for bona fide research purposes within the           #
# scientific community so long as proper attribution is given to the journal # 
# article from which it was obtained.                                        #
#                                                                            #
##############################################################################
data_I
_audit_creation_method     SHELXL-97
_database_code_depnum_ccdc_archive     'CCDC 1041493'
_chemical_name_systematic
;
7,7-Dimethyl-6-methylidenetricyclo[6.2.1.0^1,5^]undecane-2-carboxylic acid
;
_chemical_name_common     ?
_chemical_formula_moiety     'C15 H22 O2'
_chemical_formula_sum     'C15 H22 O2'
_chemical_formula_iupac     'C15 H22 O2'
_chemical_formula_weight     234.33
_chemical_melting_point     ?
_symmetry_cell_setting     orthorhombic
_symmetry_space_group_name_H-M     'C 2 2 21'
_space_group_name_Hall     'C 2c 2'
loop_
    _symmetry_equiv_pos_as_xyz
    'x, y, z'
    '-x, -y, z+1/2'
    'x, -y, -z'
    '-x, y, -z+1/2'
    'x+1/2, y+1/2, z'
    '-x+1/2, -y+1/2, z+1/2'
    'x+1/2, -y+1/2, -z'
    '-x+1/2, y+1/2, -z+1/2'
_cell_length_a     7.6400(3)
_cell_length_b     16.1700(5)
_cell_length_c     21.3406(9)
_cell_angle_alpha     90.00
_cell_angle_beta     90.00
_cell_angle_gamma     90.00
_cell_volume     2636.39(17)
_cell_formula_units_Z     8
_cell_measurement_reflns_used     2327
_cell_measurement_theta_min     2.69
_cell_measurement_theta_max     27.39
_cell_measurement_temperature     150(2)
_exptl_crystal_description     plate
_exptl_crystal_colour     colourless
_exptl_crystal_size_max     0.30
_exptl_crystal_size_mid     0.18
_exptl_crystal_size_min     0.04
_exptl_crystal_density_diffrn     1.181
_exptl_crystal_density_meas     ?
_exptl_crystal_density_method     'not measured'
_exptl_crystal_F_000     1024
_exptl_absorpt_coefficient_mu     0.076
_exptl_absorpt_correction_type     multi-scan
_exptl_absorpt_process_details
;
(DENZO/SCALEPACK; Otwinowski & Minor, 1997)
;
_exptl_absorpt_correction_T_min     0.9775
_exptl_absorpt_correction_T_max     0.9970
_exptl_special_details     ?
_diffrn_ambient_temperature     150(2)
_diffrn_radiation_type     MoK\a
_diffrn_radiation_wavelength     0.71073
_diffrn_radiation_source     'fine-focus sealed tube'
_diffrn_radiation_monochromator     graphite
_diffrn_measurement_device_type     'Nonius KappaCCD'
_diffrn_measurement_method     'CCD slices, omega and phi scans'
_diffrn_detector_area_resol_mean     ?
_diffrn_reflns_number     8814
_diffrn_reflns_av_R_equivalents     0.0516
_diffrn_reflns_av_sigmaI/netI     0.0510
_diffrn_reflns_theta_min     2.69
_diffrn_reflns_theta_max     27.39
_diffrn_reflns_theta_full     27.39
_diffrn_measured_fraction_theta_max     0.994
_diffrn_measured_fraction_theta_full     0.994
_diffrn_reflns_limit_h_min     -9
_diffrn_reflns_limit_h_max     8
_diffrn_reflns_limit_k_min     -20
_diffrn_reflns_limit_k_max     20
_diffrn_reflns_limit_l_min     -27
_diffrn_reflns_limit_l_max     27
_diffrn_standards_number     ?
_diffrn_standards_interval_count     ?
_diffrn_standards_interval_time     ?
_diffrn_standards_decay_%     ?
_refine_special_details
;
Refinement of <i>F</i>^2^ against ALL reflections. The weighted <i>R</i>-factor
<i>wR</i> and goodness of fit <i>S</i> are based on <i>F</i>^2^, conventional
<i>R</i>-factors <i>R</i> are based on <i>F</i>, with <i>F</i> set to zero for
negative <i>F</i>^2^. The threshold expression of <i>F</i>^2^ >
2\s(<i>F</i>^2^) is used only for calculating <i>R</i>-factors(gt) <i>etc</i>.
and is not relevant to the choice of reflections for refinement.
<i>R</i>-factors based on <i>F</i>^2^ are statistically about twice as large
as those based on <i>F</i>, and <i>R</i>- factors based on ALL data will be
even larger.
;
_reflns_number_total     2978
_reflns_number_gt     2327
_reflns_threshold_expression     >2\s(I)
_refine_ls_structure_factor_coef     Fsqd
_refine_ls_matrix_type     full
_refine_ls_R_factor_all     0.0696
_refine_ls_R_factor_gt     0.0469
_refine_ls_wR_factor_gt     0.0932
_refine_ls_wR_factor_ref     0.1027
_refine_ls_goodness_of_fit_ref     1.073
_refine_ls_restrained_S_all     1.073
_refine_ls_number_reflns     2978
_refine_ls_number_parameters     157
_refine_ls_number_restraints     0
_refine_ls_hydrogen_treatment     constr
_refine_ls_weighting_scheme     calc
_refine_ls_weighting_details
         'calc w=1/[\s^2^(Fo^2^)+(0.0392P)^2^+0.6557P] where P=(Fo^2^+2Fc^2^)/3'
_atom_sites_solution_hydrogens     geom
_atom_sites_solution_primary     direct
_atom_sites_solution_secondary     difmap
_refine_ls_shift/su_max     0.001
_refine_ls_shift/su_mean     0.000
_refine_diff_density_max     0.152
_refine_diff_density_min     -0.147
_refine_ls_extinction_method     none
_refine_ls_extinction_coef     ?
loop_
    _atom_type_symbol
    _atom_type_description
    _atom_type_scat_dispersion_real
    _atom_type_scat_dispersion_imag
    _atom_type_scat_source
    'C' 'C' 0.0033 0.0016
                         'International Tables Vol C Tables 4.2.6.8 and 6.1.1.4'
    'H' 'H' 0.0000 0.0000
                         'International Tables Vol C Tables 4.2.6.8 and 6.1.1.4'
    'O' 'O' 0.0106 0.0060
                         'International Tables Vol C Tables 4.2.6.8 and 6.1.1.4'
_computing_data_collection
;
COLLECT (Nonius, 2000)
;
_computing_cell_refinement
;
SCALEPACK (Otwinowski & Minor, 1997)
;
_computing_data_reduction
;
DENZO and SCALEPACK (Otwinowski & Minor, 1997)
;
_computing_structure_solution
;
SIR92 (Altomare <i>et al.</i>,  1992)
;
_computing_structure_refinement
;
SHELXL97 (Sheldrick, 2008)
;
_computing_molecular_graphics
;
ORTEP99 for Windows (Farrugia, 2012)
;
_computing_publication_material
;
WinGX (Farrugia, 2012) and <i>Chemdraw Ultra</i> (Cambridge Soft, 2001)
;
loop_
    _atom_site_type_symbol
    _atom_site_label
    _atom_site_fract_x
    _atom_site_fract_y
    _atom_site_fract_z
    _atom_site_U_iso_or_equiv
    _atom_site_adp_type
    _atom_site_calc_flag
    _atom_site_refinement_flags
    _atom_site_occupancy
    _atom_site_symmetry_multiplicity
    _atom_site_disorder_assembly
    _atom_site_disorder_group
    C C1 0.3233(3) 0.41972(11) 0.18712(10) 0.0496(5) Uani d . 1 1 . .
    C C2 0.1890(3) 0.39139(12) 0.14061(9) 0.0469(5) Uani d . 1 1 . .
    H H2 0.0705 0.4118 0.1532 0.056 Uiso calc R 1 1 . .
    C C3 0.1900(2) 0.29473(10) 0.13886(8) 0.0351(4) Uani d . 1 1 . .
    C C4 0.3048(2) 0.27610(11) 0.08041(7) 0.0331(4) Uani d . 1 1 . .
    H H4 0.4293 0.2879 0.0918 0.040 Uiso calc R 1 1 . .
    C C5 0.2468(3) 0.34157(11) 0.03307(8) 0.0419(4) Uani d . 1 1 . .
    H H5A 0.3350 0.3485 -0.0005 0.050 Uiso calc R 1 1 . .
    H H5B 0.1330 0.3268 0.0139 0.050 Uiso calc R 1 1 . .
    C C7 0.2312(3) 0.41978(13) 0.07268(9) 0.0586(6) Uani d . 1 1 . .
    H H7A 0.1365 0.4556 0.0564 0.070 Uiso calc R 1 1 . .
    H H7B 0.3423 0.4513 0.0718 0.070 Uiso calc R 1 1 . .
    C C8 0.2606(3) 0.24567(10) 0.19461(7) 0.0355(4) Uani d . 1 1 . .
    H H8A 0.2004 0.2609 0.2340 0.043 Uiso calc R 1 1 . .
    H H8B 0.3884 0.2534 0.1997 0.043 Uiso calc R 1 1 . .
    C C9 0.2161(2) 0.15726(11) 0.17434(7) 0.0348(4) Uani d . 1 1 . .
    H H9 0.2277 0.1182 0.2104 0.042 Uiso calc R 1 1 . .
    C C10 0.0230(2) 0.16680(12) 0.15525(8) 0.0415(4) Uani d . 1 1 . .
    H H10A -0.0550 0.1569 0.1915 0.050 Uiso calc R 1 1 . .
    H H10B -0.0075 0.1273 0.1215 0.050 Uiso calc R 1 1 . .
    C C11 0.0058(3) 0.25713(12) 0.13183(9) 0.0422(5) Uani d . 1 1 . .
    H H11A -0.0323 0.2584 0.0875 0.051 Uiso calc R 1 1 . .
    H H11B -0.0801 0.2880 0.1575 0.051 Uiso calc R 1 1 . .
    C C12 0.3311(2) 0.12798(11) 0.11790(8) 0.0345(4) Uani d . 1 1 . .
    C C13 0.2924(2) 0.18576(11) 0.06300(7) 0.0330(4) Uani d . 1 1 . .
    C C14 0.5274(2) 0.13066(12) 0.13538(9) 0.0428(4) Uani d . 1 1 . .
    H H14A 0.5965 0.1063 0.1014 0.064 Uiso calc R 1 1 . .
    H H14B 0.5465 0.0992 0.1740 0.064 Uiso calc R 1 1 . .
    H H14C 0.5634 0.1882 0.1418 0.064 Uiso calc R 1 1 . .
    C C15 0.2877(3) 0.03737(11) 0.10297(9) 0.0504(5) Uani d . 1 1 . .
    H H15A 0.1635 0.0326 0.0922 0.076 Uiso calc R 1 1 . .
    H H15B 0.3129 0.0030 0.1397 0.076 Uiso calc R 1 1 . .
    H H15C 0.3591 0.0187 0.0675 0.076 Uiso calc R 1 1 . .
    C C16 0.2421(2) 0.16103(13) 0.00671(8) 0.0462(5) Uani d . 1 1 . .
    H H16A 0.2123 0.2007 -0.0244 0.055 Uiso calc R 1 1 . .
    H H16B 0.2358 0.1037 -0.0026 0.055 Uiso calc R 1 1 . .
    O O1 0.2608(2) 0.42962(10) 0.24438(7) 0.0639(4) Uani d . 1 1 . .
    H H1 0.3442 0.4330 0.2699 0.096 Uiso calc R 1 1 . .
    O O2 0.4779(2) 0.42873(9) 0.17426(7) 0.0606(4) Uani d . 1 1 . .
loop_
    _atom_site_aniso_label
    _atom_site_aniso_U_11
    _atom_site_aniso_U_22
    _atom_site_aniso_U_33
    _atom_site_aniso_U_12
    _atom_site_aniso_U_13
    _atom_site_aniso_U_23
    C1 0.0665(16) 0.0313(9) 0.0511(12) 0.0092(10) 0.0070(11) -0.0002(9)
    C2 0.0534(13) 0.0419(10) 0.0455(11) 0.0164(9) 0.0036(10) 0.0009(9)
    C3 0.0345(10) 0.0406(10) 0.0302(8) 0.0087(8) 0.0013(8) -0.0016(7)
    C4 0.0282(9) 0.0425(9) 0.0286(8) 0.0027(8) 0.0001(7) 0.0016(7)
    C5 0.0381(11) 0.0547(11) 0.0329(8) 0.0078(9) 0.0026(8) 0.0100(8)
    C7 0.0752(17) 0.0499(12) 0.0507(11) 0.0192(11) 0.0035(11) 0.0137(9)
    C8 0.0405(10) 0.0413(10) 0.0248(8) 0.0060(8) 0.0006(7) -0.0018(7)
    C9 0.0345(10) 0.0433(10) 0.0265(8) 0.0004(8) 0.0025(7) 0.0029(7)
    C10 0.0338(10) 0.0583(12) 0.0326(9) -0.0032(9) 0.0092(8) 0.0004(8)
    C11 0.0310(10) 0.0622(12) 0.0335(9) 0.0088(9) 0.0067(8) 0.0038(8)
    C12 0.0348(10) 0.0347(9) 0.0341(9) 0.0009(8) 0.0049(8) -0.0032(7)
    C13 0.0237(9) 0.0458(10) 0.0296(8) -0.0001(7) 0.0063(7) -0.0030(7)
    C14 0.0360(11) 0.0432(10) 0.0492(11) 0.0064(8) -0.0006(8) 0.0046(9)
    C15 0.0534(14) 0.0422(11) 0.0558(12) -0.0047(9) 0.0107(11) -0.0075(9)
    C16 0.0405(12) 0.0621(12) 0.0361(9) -0.0022(10) 0.0062(9) -0.0090(9)
    O1 0.0667(11) 0.0715(9) 0.0536(8) 0.0157(8) 0.0057(8) -0.0223(8)
    O2 0.0667(11) 0.0592(9) 0.0560(9) -0.0160(8) 0.0063(8) 0.0078(7)
_geom_special_details
;
All s.u.'s (except the s.u. in the dihedral angle between two l.s. planes) are
estimated using the full covariance matrix. The cell s.u.'s are taken into
account individually in the estimation of s.u.'s in distances, angles and
torsion angles; correlations between s.u.'s in cell parameters are only used
when they are defined by crystal symmetry. An approximate (isotropic)
treatment of cell s.u.'s is used for estimating s.u.'s involving l.s. planes.
;
loop_
    _geom_bond_atom_site_label_1
    _geom_bond_atom_site_label_2
    _geom_bond_site_symmetry_2
    _geom_bond_distance
    _geom_bond_publ_flag
    C1 O2 . 1.221(3) ?
    C1 O1 . 1.322(2) ?
    C1 C2 . 1.499(3) ?
    C2 C7 . 1.555(3) ?
    C2 C3 . 1.564(2) ?
    C2 H2 . 1.0000 ?
    C3 C8 . 1.529(2) ?
    C3 C11 . 1.540(3) ?
    C3 C4 . 1.554(2) ?
    C4 C13 . 1.510(2) ?
    C4 C5 . 1.529(2) ?
    C4 H4 . 1.0000 ?
    C5 C7 . 1.526(3) ?
    C5 H5A . 0.9900 ?
    C5 H5B . 0.9900 ?
    C7 H7A . 0.9900 ?
    C7 H7B . 0.9900 ?
    C8 C9 . 1.532(2) ?
    C8 H8A . 0.9900 ?
    C8 H8B . 0.9900 ?
    C9 C10 . 1.538(3) ?
    C9 C12 . 1.564(2) ?
    C9 H9 . 1.0000 ?
    C10 C11 . 1.549(3) ?
    C10 H10A . 0.9900 ?
    C10 H10B . 0.9900 ?
    C11 H11A . 0.9900 ?
    C11 H11B . 0.9900 ?
    C12 C13 . 1.527(2) ?
    C12 C15 . 1.536(2) ?
    C12 C14 . 1.546(3) ?
    C13 C16 . 1.323(2) ?
    C14 H14A . 0.9800 ?
    C14 H14B . 0.9800 ?
    C14 H14C . 0.9800 ?
    C15 H15A . 0.9800 ?
    C15 H15B . 0.9800 ?
    C15 H15C . 0.9800 ?
    C16 H16A . 0.9500 ?
    C16 H16B . 0.9500 ?
    O1 H1 . 0.8400 ?
loop_
    _geom_angle_atom_site_label_1
    _geom_angle_atom_site_label_2
    _geom_angle_atom_site_label_3
    _geom_angle_site_symmetry_1
    _geom_angle_site_symmetry_3
    _geom_angle
    _geom_angle_publ_flag
    O2 C1 O1 . . 122.9(2) ?
    O2 C1 C2 . . 123.34(19) ?
    O1 C1 C2 . . 113.7(2) ?
    C1 C2 C7 . . 112.66(19) ?
    C1 C2 C3 . . 108.54(15) ?
    C7 C2 C3 . . 105.77(15) ?
    C1 C2 H2 . . 109.9 ?
    C7 C2 H2 . . 109.9 ?
    C3 C2 H2 . . 109.9 ?
    C8 C3 C11 . . 101.16(14) ?
    C8 C3 C4 . . 108.95(13) ?
    C11 C3 C4 . . 111.16(14) ?
    C8 C3 C2 . . 120.12(14) ?
    C11 C3 C2 . . 113.12(15) ?
    C4 C3 C2 . . 102.45(14) ?
    C13 C4 C5 . . 119.27(15) ?
    C13 C4 C3 . . 110.45(14) ?
    C5 C4 C3 . . 103.45(13) ?
    C13 C4 H4 . . 107.7 ?
    C5 C4 H4 . . 107.7 ?
    C3 C4 H4 . . 107.7 ?
    C7 C5 C4 . . 103.33(14) ?
    C7 C5 H5A . . 111.1 ?
    C4 C5 H5A . . 111.1 ?
    C7 C5 H5B . . 111.1 ?
    C4 C5 H5B . . 111.1 ?
    H5A C5 H5B . . 109.1 ?
    C5 C7 C2 . . 106.75(16) ?
    C5 C7 H7A . . 110.4 ?
    C2 C7 H7A . . 110.4 ?
    C5 C7 H7B . . 110.4 ?
    C2 C7 H7B . . 110.4 ?
    H7A C7 H7B . . 108.6 ?
    C3 C8 C9 . . 100.72(13) ?
    C3 C8 H8A . . 111.6 ?
    C9 C8 H8A . . 111.6 ?
    C3 C8 H8B . . 111.6 ?
    C9 C8 H8B . . 111.6 ?
    H8A C8 H8B . . 109.4 ?
    C8 C9 C10 . . 101.20(14) ?
    C8 C9 C12 . . 112.04(14) ?
    C10 C9 C12 . . 111.40(14) ?
    C8 C9 H9 . . 110.6 ?
    C10 C9 H9 . . 110.6 ?
    C12 C9 H9 . . 110.6 ?
    C9 C10 C11 . . 105.13(15) ?
    C9 C10 H10A . . 110.7 ?
    C11 C10 H10A . . 110.7 ?
    C9 C10 H10B . . 110.7 ?
    C11 C10 H10B . . 110.7 ?
    H10A C10 H10B . . 108.8 ?
    C3 C11 C10 . . 105.28(14) ?
    C3 C11 H11A . . 110.7 ?
    C10 C11 H11A . . 110.7 ?
    C3 C11 H11B . . 110.7 ?
    C10 C11 H11B . . 110.7 ?
    H11A C11 H11B . . 108.8 ?
    C13 C12 C15 . . 112.50(15) ?
    C13 C12 C14 . . 110.84(14) ?
    C15 C12 C14 . . 106.63(15) ?
    C13 C12 C9 . . 107.26(13) ?
    C15 C12 C9 . . 109.12(15) ?
    C14 C12 C9 . . 110.51(14) ?
    C16 C13 C4 . . 122.27(17) ?
    C16 C13 C12 . . 124.60(17) ?
    C4 C13 C12 . . 113.00(14) ?
    C12 C14 H14A . . 109.5 ?
    C12 C14 H14B . . 109.5 ?
    H14A C14 H14B . . 109.5 ?
    C12 C14 H14C . . 109.5 ?
    H14A C14 H14C . . 109.5 ?
    H14B C14 H14C . . 109.5 ?
    C12 C15 H15A . . 109.5 ?
    C12 C15 H15B . . 109.5 ?
    H15A C15 H15B . . 109.5 ?
    C12 C15 H15C . . 109.5 ?
    H15A C15 H15C . . 109.5 ?
    H15B C15 H15C . . 109.5 ?
    C13 C16 H16A . . 120.0 ?
    C13 C16 H16B . . 120.0 ?
    H16A C16 H16B . . 120.0 ?
    C1 O1 H1 . . 109.5 ?
loop_
    _geom_hbond_atom_site_label_D
    _geom_hbond_atom_site_label_H
    _geom_hbond_atom_site_label_A
    _geom_hbond_site_symmetry_A
    _geom_hbond_distance_DH
    _geom_hbond_distance_HA
    _geom_hbond_distance_DA
    _geom_hbond_angle_DHA
    O1 H1 O2 4_655 0.84 1.81 2.646(3) 174.0
data_New_Global_Publ_Block
_journal_date_recd_electronic     2014-12-16
_journal_date_accepted     2014-12-30
_journal_name_full     'Acta Crystallographica, Section E'
_journal_year     2015
_journal_volume     71
_journal_issue      2
_journal_page_first     o94
_journal_page_last     o94
_journal_paper_category     HO
_journal_paper_doi     10.1107/S2056989014028254
_journal_coeditor_code     XU5833
loop_
    _publ_contact_author_name
    _publ_contact_author_address
    _publ_contact_author_email
    'Kariuki, Benson M.'
;
School of Chemistry
Cardiff University, Main Building
Park Place
Cardiff CF10 3AT
Wales
;
 kariukib@cf.ac.uk
    'Beghidja, Noureddine'
;
Unit\'e de recherche VARENBIOMOL
Constantine 1 University
Constantine 25000
Algeria
;
 nourbeghidja@yahoo.fr
_publ_contact_author_fax     ?
_publ_contact_author_phone     ?
_publ_section_title
;
Crystal structure of
7,7-dimethyl-6-methylidenetricyclo[6.2.1.0^1,5^]undecane-2-carboxylic acid
;
loop_
    _publ_author_name
    _publ_author_footnote
    _publ_author_address
    'Beghidja, Noureddine' .
;
Unit\'e de recherche VARENBIOMOL
Constantine 1 University
Constantine 25000
Algeria
;
    'Benayache, Samir' .
;
Unit\'e de recherche VARENBIOMOL
Constantine 1 University
Constantine 25000
Algeria
;
    'Benayache, Fadila' .
;
Unit\'e de recherche VARENBIOMOL
Constantine 1 University
Constantine 25000
Algeria
;
    'Knight, David W.' .
;
School of Chemistry
Cardiff University, Main Building
Park Place
Cardiff CF10 3AT
Wales
;
    'Kariuki, Benson M.' .
;
School of Chemistry
Cardiff University, Main Building
Park Place
Cardiff CF10 3AT
Wales
;
_iucr_refine_instructions_details
;
TITL dwk1301 in C 2 2 21
CELL  0.71073   7.6400  16.1700  21.3406   90.000   90.000   90.000
ZERR     8.00   0.0003   0.0005   0.0009    0.000    0.000    0.000
LATT  -7
SYMM  - X, - Y, 1/2 + Z
SYMM    X, - Y, - Z
SYMM  - X,   Y, 1/2 - Z
SFAC  C    H    O
UNIT  120  176  16
MERG   2
FMAP   2
PLAN   10
SIZE     .3 .18 .040
ACTA
BOND   $H
L.S.   4
TEMP  -123.00
WGHT    0.039200    0.655700
FVAR       0.42091
MOLE    1
C1    1    0.323301    0.419721    0.187124    11.00000    0.06652    0.03127 =
         0.05111   -0.00019    0.00701    0.00924
C2    1    0.188992    0.391394    0.140613    11.00000    0.05338    0.04190 =
         0.04547    0.00094    0.00359    0.01637
AFIX  13
H2    2    0.070542    0.411805    0.153198    11.00000   -1.20000
AFIX   0
C3    1    0.189971    0.294729    0.138855    11.00000    0.03453    0.04063 =
         0.03024   -0.00157    0.00132    0.00867
C4    1    0.304794    0.276103    0.080408    11.00000    0.02816    0.04255 =
         0.02855    0.00159    0.00009    0.00265
AFIX  13
H4    2    0.429261    0.287904    0.091822    11.00000   -1.20000
AFIX   0
C5    1    0.246838    0.341567    0.033070    11.00000    0.03807    0.05474 =
         0.03295    0.00995    0.00257    0.00781
AFIX  23
H5A   2    0.335029    0.348532   -0.000506    11.00000   -1.20000
H5B   2    0.133028    0.326786    0.013925    11.00000   -1.20000
AFIX   0
C7    1    0.231199    0.419781    0.072678    11.00000    0.07518    0.04985 =
         0.05073    0.01373    0.00350    0.01920
AFIX  23
H7A   2    0.136463    0.455616    0.056413    11.00000   -1.20000
H7B   2    0.342303    0.451267    0.071761    11.00000   -1.20000
AFIX   0
C8    1    0.260643    0.245674    0.194608    11.00000    0.04051    0.04130 =
         0.02475   -0.00183    0.00057    0.00600
AFIX  23
H8A   2    0.200431    0.260879    0.234037    11.00000   -1.20000
H8B   2    0.388374    0.253441    0.199747    11.00000   -1.20000
AFIX   0
C9    1    0.216117    0.157263    0.174340    11.00000    0.03454    0.04332 =
         0.02646    0.00291    0.00246    0.00042
AFIX  13
H9    2    0.227711    0.118207    0.210434    11.00000   -1.20000
AFIX   0
C10   1    0.023007    0.166797    0.155251    11.00000    0.03380    0.05826 =
         0.03258    0.00037    0.00919   -0.00315
AFIX  23
H10A  2   -0.054966    0.156900    0.191536    11.00000   -1.20000
H10B  2   -0.007520    0.127300    0.121531    11.00000   -1.20000
AFIX   0
C11   1    0.005842    0.257131    0.131830    11.00000    0.03101    0.06223 =
         0.03346    0.00375    0.00675    0.00876
AFIX  23
H11A  2   -0.032268    0.258440    0.087502    11.00000   -1.20000
H11B  2   -0.080139    0.288005    0.157468    11.00000   -1.20000
AFIX   0
C12   1    0.331074    0.127975    0.117898    11.00000    0.03481    0.03465 =
         0.03409   -0.00321    0.00486    0.00094
C13   1    0.292370    0.185759    0.062995    11.00000    0.02367    0.04585 =
         0.02958   -0.00302    0.00633   -0.00012
C14   1    0.527362    0.130664    0.135379    11.00000    0.03604    0.04320 =
         0.04916    0.00455   -0.00059    0.00643
AFIX 137
H14A  2    0.596547    0.106305    0.101398    11.00000   -1.50000
H14B  2    0.546521    0.099188    0.174018    11.00000   -1.50000
H14C  2    0.563447    0.188201    0.141803    11.00000   -1.50000
AFIX   0
C15   1    0.287726    0.037368    0.102965    11.00000    0.05339    0.04215 =
         0.05580   -0.00750    0.01069   -0.00468
AFIX 137
H15A  2    0.163461    0.032565    0.092174    11.00000   -1.50000
H15B  2    0.312945    0.002964    0.139677    11.00000   -1.50000
H15C  2    0.359107    0.018749    0.067515    11.00000   -1.50000
AFIX   0
C16   1    0.242091    0.161034    0.006707    11.00000    0.04050    0.06209 =
         0.03606   -0.00899    0.00622   -0.00221
AFIX  93
H16A  2    0.212299    0.200651   -0.024387    11.00000   -1.20000
H16B  2    0.235778    0.103664   -0.002617    11.00000   -1.20000
AFIX   0
O1    3    0.260822    0.429623    0.244378    11.00000    0.06666    0.07151 =
         0.05358   -0.02227    0.00569    0.01566
AFIX 147
H1    2    0.344224    0.433001    0.269898    11.00000   -1.50000
AFIX   0
O2    3    0.477874    0.428731    0.174264    11.00000    0.06672    0.05918 =
         0.05596    0.00780    0.00633   -0.01595
HKLF 4
END
;
