# Supplementary material for: Crystal structure of 7,7-dimethyl-6-methyl­idenetri­cyclo­[6.2.1.01,5]undecane-2-carb­oxy­lic acid
Source: Acta Crystallogr E Crystallogr Commun. 2015 Jan 10;71(Pt 2):o94. doi: 10.1107/S2056989014028254 (PMC4384579; doi:10.1107/S2056989014028254)
Supplement: Supplementary file 2 [file e-71-00o94-Isup2.hkl]

#
# h,k,l, Fc-squared, Fo-squared, sigma(Fo-squared) and status flag
#
data_I
_shelx_title ' dwk1301 in C 2 2 21'
_shelx_refln_list_code          4
_shelx_F_calc_maximum      127.86
_exptl_crystal_F_000      1024.00
_reflns_d_resolution_high  0.7726
 
loop_
 _symmetry_equiv_pos_as_xyz
 'x, y, z'
 '-x, -y, z+1/2'
 'x, -y, -z'
 '-x, y, -z+1/2'
 'x+1/2, y+1/2, z'
 '-x+1/2, -y+1/2, z+1/2'
 'x+1/2, -y+1/2, -z'
 '-x+1/2, y+1/2, -z+1/2'
 
_cell_length_a     7.6400
_cell_length_b    16.1700
_cell_length_c    21.3406
_cell_angle_alpha  90.000
_cell_angle_beta   90.000
_cell_angle_gamma  90.000
 
_shelx_F_squared_multiplier     1.000
 
loop_
 _refln_index_h
 _refln_index_k
 _refln_index_l
 _refln_F_squared_calc
 _refln_F_squared_meas
 _refln_F_squared_sigma
 _refln_observed_status
   6   0   0      282.36      242.72     23.71 o
   8   0   0        5.94       -6.77     21.45 o
   1   1   0      167.79      181.76     28.50 o
   3   1   0     2833.64     3150.14     54.45 o
   5   1   0        0.63        2.00      5.21 o
   7   1   0       58.63       54.24     14.13 o
   9   1   0        7.91       29.65     18.35 o
   2   2   0      162.92      208.53      6.19 o
   4   2   0     1293.88     1451.30     25.69 o
   6   2   0       31.76       20.05      5.39 o
   8   2   0        0.67        8.45     14.62 o
   1   3   0      708.23      712.85     32.67 o
   3   3   0      447.87      510.37     11.41 o
   5   3   0       16.57       14.23      4.26 o
   7   3   0       19.28       14.52     23.64 o
   9   3   0       70.12      104.42     44.03 o
   2   4   0      339.86      315.86      6.16 o
   4   4   0      423.95      452.82     17.52 o
   6   4   0        2.13       19.87      8.23 o
   8   4   0        0.04      -14.19     14.19 o
   1   5   0       14.71       26.21      6.91 o
   3   5   0       22.98       24.64      2.53 o
   5   5   0       50.69       47.99      4.07 o
   7   5   0       16.95       23.41      4.26 o
   9   5   0       21.60       18.31     27.38 o
   0   6   0     5881.45     5999.59    237.07 o
   2   6   0       35.02       65.19      3.15 o
   4   6   0      229.03      226.88     10.02 o
   6   6   0      180.37      172.89     16.21 o
   8   6   0        2.59       -6.82     14.91 o
   1   7   0     1579.44     1616.19     47.66 o
   3   7   0        0.23        0.55      3.35 o
   5   7   0       47.67       61.02      4.56 o
   7   7   0      153.72      150.47     16.04 o
   9   7   0      100.85      111.14     34.43 o
   2   8   0     1106.82     1083.58     23.91 o
   4   8   0      259.68      267.00     12.38 o
   6   8   0      233.11      233.89     11.27 o
   8   8   0       13.82       34.96     22.61 o
   1   9   0     3443.29     3682.76     69.74 o
   3   9   0       44.03       42.97      3.41 o
   5   9   0      593.44      587.06     32.34 o
   7   9   0       58.13       54.17     18.36 o
   0  10   0     2073.27     2023.32     37.54 o
   2  10   0        0.40        1.54      3.91 o
   4  10   0     1396.75     1399.76     26.58 o
   6  10   0      227.18      199.44     10.18 o
   8  10   0      427.20      453.17     20.85 o
   1  11   0      403.72      390.32      8.08 o
   3  11   0      409.68      404.51      9.78 o
   5  11   0        2.78        3.27      6.60 o
   7  11   0      374.75      362.73     17.34 o
   0  12   0     1443.35     1540.70     30.24 o
   2  12   0      138.74      170.02      6.76 o
   4  12   0     1491.39     1515.94     50.07 o
   6  12   0      346.69      355.40     16.05 o
   8  12   0      393.11      468.49     68.30 o
   1  13   0     1016.41     1022.35     40.25 o
   3  13   0      901.18      858.58     24.03 o
   5  13   0     1215.02     1327.97     30.70 o
   7  13   0      140.97      167.43     25.73 o
   0  14   0       94.90      106.03      8.75 o
   2  14   0        2.55        2.49      3.86 o
   4  14   0        7.95       17.74      8.17 o
   6  14   0        6.41        1.59      8.69 o
   1  15   0       13.86       14.56      5.54 o
   3  15   0       20.77       17.02     12.55 o
   5  15   0       29.62       47.31     11.07 o
   0  16   0        4.11       31.35     21.73 o
   2  16   0      266.85      282.25     18.49 o
   4  16   0        0.87        4.77     12.58 o
   6  16   0       47.62       55.77     17.85 o
   1  17   0        3.70       12.00      4.99 o
   3  17   0        1.14       23.42      6.78 o
   5  17   0        0.55      -12.76     12.76 o
   0  18   0       71.06       51.10     19.19 o
   2  18   0        3.84       23.79      8.54 o
   4  18   0       11.56       16.01      9.00 o
   1  19   0       22.01       55.29     12.80 o
   3  19   0       10.79       30.20     10.91 o
   0  20   0       76.16       36.91     16.94 o
   2  20   0       13.36      -11.40     11.40 o
   2   0   1      540.18      536.39     10.24 o
   4   0   1      906.78      964.64     23.55 o
   6   0   1        0.06       20.97     14.39 o
   8   0   1       35.03       67.23     17.56 o
  -9   1   1       34.59       35.00     27.09 o
  -7   1   1       22.92       26.98     11.39 o
  -5   1   1      159.30      190.72     14.09 o
  -3   1   1      907.77      918.88     23.51 o
  -1   1   1      177.80      172.16      9.60 o
   3   1   1      907.39      967.67     25.94 o
   5   1   1      158.80      195.33      8.56 o
   7   1   1       22.88       47.98     17.50 o
   9   1   1       34.52       57.57     18.35 o
  -8   2   1       51.55       87.63     19.76 o
  -6   2   1       18.82       21.60      4.88 o
  -4   2   1       62.24       83.74      8.96 o
  -2   2   1     4024.92     3635.77     63.39 o
   0   2   1     1300.28     1215.64     21.50 o
   2   2   1     4023.95     3572.78    178.36 o
   4   2   1       61.53       80.20      8.34 o
   6   2   1       18.77       18.07      6.27 o
   8   2   1       51.33       38.78     14.68 o
  -9   3   1        3.34       -1.35     16.82 o
  -7   3   1      289.43      268.89     28.22 o
  -5   3   1      832.85      909.55     19.63 o
  -3   3   1     1212.89     1314.82     32.18 o
  -1   3   1    11340.43     9838.15    419.29 o
   1   3   1    11342.81     9898.42    165.64 o
   3   3   1     1214.42     1261.21     27.75 o
   5   3   1      832.59      886.66     18.84 o
   7   3   1      289.54      292.09     24.81 o
   9   3   1        3.32      -17.34     17.35 o
  -8   4   1      123.93      129.22     22.86 o
  -6   4   1      546.86      506.26     16.50 o
  -4   4   1     2532.39     2491.52     42.02 o
  -2   4   1      961.46      954.80     41.72 o
   2   4   1      962.07      939.05     67.24 o
   4   4   1     2532.53     2525.79     43.82 o
   6   4   1      547.24      479.39     16.67 o
   8   4   1      124.20       98.78     22.01 o
  -9   5   1       56.17       99.24     22.18 o
  -7   5   1      298.16      291.78     15.28 o
  -5   5   1      918.17      945.64     20.12 o
  -3   5   1      805.36      770.54     12.76 o
  -1   5   1     3179.91     2993.94     44.89 o
   1   5   1     3183.02     3013.15     34.92 o
   3   5   1      804.86      729.68     20.61 o
   5   5   1      918.91      966.37     20.52 o
   7   5   1      298.25      298.79     23.73 o
   9   5   1       56.18       94.77     20.48 o
  -8   6   1       19.73       18.74     19.00 o
  -6   6   1      196.68      188.07      8.27 o
  -4   6   1      312.87      296.77      6.99 o
  -2   6   1      204.01      205.44      5.87 o
   0   6   1     9179.23     9108.09    154.14 o
   2   6   1      203.76      213.17     18.14 o
   4   6   1      313.08      308.32     30.35 o
   6   6   1      196.46      199.04     20.04 o
   8   6   1       19.78       18.29     11.10 o
  -9   7   1       38.39       20.07     32.46 o
  -7   7   1      135.17      118.15     11.68 o
  -5   7   1       12.18        7.92      3.69 o
  -3   7   1      300.58      282.91      6.84 o
  -1   7   1     4135.00     4500.90    232.67 o
   1   7   1     4135.33     4495.10    191.32 o
   3   7   1      300.75      275.18     10.84 o
   5   7   1       12.18       18.19      6.16 o
   7   7   1      135.06      130.72     11.10 o
   9   7   1       38.37       21.77     18.58 o
  -8   8   1       64.18       66.64     12.89 o
  -6   8   1      293.43      276.81      9.55 o
  -4   8   1      945.14      941.04     15.63 o
  -2   8   1      879.60      991.28     16.50 o
   0   8   1    16348.58    16053.06    454.21 o
   2   8   1      878.94      977.87     25.17 o
   4   8   1      945.14      952.25     18.33 o
   6   8   1      293.64      249.27     11.81 o
   8   8   1       64.11       97.78     13.04 o
  -7   9   1      191.72      178.25     13.67 o
  -5   9   1       36.51       30.44      4.59 o
  -3   9   1      502.54      498.00     10.81 o
  -1   9   1     1072.23     1199.89     38.86 o
   1   9   1     1073.24     1212.94     61.41 o
   3   9   1      502.24      502.82     14.09 o
   5   9   1       36.70       37.24      7.66 o
   7   9   1      191.92      184.58     21.95 o
  -8  10   1       31.04       51.84     10.76 o
  -6  10   1        7.55        7.76      8.11 o
  -4  10   1      315.64      315.83     13.23 o
  -2  10   1      246.87      253.71     19.06 o
   0  10   1     2236.27     2374.33    149.58 o
   2  10   1      246.87      257.42      5.99 o
   4  10   1      316.53      315.14     19.63 o
   6  10   1        7.55       16.08      6.85 o
   8  10   1       31.07       29.27     10.83 o
  -7  11   1       46.82       56.12     11.90 o
  -5  11   1       28.92       35.53     17.56 o
  -3  11   1      265.09      264.98      7.36 o
  -1  11   1       18.35       23.06      4.54 o
   1  11   1       18.58       23.14      4.32 o
   3  11   1      264.81      254.36      7.28 o
   5  11   1       28.70       43.68     12.59 o
   7  11   1       46.83       49.37      9.52 o
  -8  12   1       26.49       50.58     16.55 o
  -6  12   1       29.42       29.66      8.59 o
  -4  12   1      115.17      122.49     15.15 o
  -2  12   1       42.26       40.86      4.12 o
   0  12   1      361.09      460.53     70.23 o
   2  12   1       42.26       41.32      4.69 o
   4  12   1      115.55      119.43     10.92 o
   6  12   1       29.45       32.77      8.20 o
   8  12   1       26.53       -0.62     21.67 o
  -7  13   1       23.33       35.75     10.11 o
  -5  13   1      118.78      128.75     18.11 o
  -3  13   1      301.52      375.67     28.28 o
  -1  13   1      978.77      990.11     27.05 o
   1  13   1      979.41      974.79     23.06 o
   3  13   1      301.35      324.13      9.38 o
   5  13   1      118.75      144.11     16.72 o
   7  13   1       23.28       59.97     21.92 o
  -6  14   1       63.94       72.41     19.76 o
  -4  14   1        4.67        5.73     10.21 o
  -2  14   1       13.40       19.94      5.51 o
   0  14   1       74.69       65.02     10.59 o
   2  14   1       13.38       14.30      3.55 o
   4  14   1        4.66        9.77     10.15 o
   6  14   1       64.02       67.96     33.59 o
  -5  15   1       94.83       78.02      7.59 o
  -3  15   1       21.11       24.20      5.04 o
  -1  15   1       25.25       14.68      6.03 o
   1  15   1       25.23       21.24      5.89 o
   3  15   1       21.16       26.67      6.07 o
   5  15   1       94.77      107.76     11.43 o
  -6  16   1       13.07       36.82     20.06 o
  -4  16   1       96.75      116.91      8.33 o
  -2  16   1      102.34      103.94     13.95 o
   0  16   1      317.07      301.28     13.85 o
   2  16   1      102.27       89.95      8.03 o
   4  16   1       97.01       89.07      9.57 o
   6  16   1       13.06       10.11     14.51 o
  -5  17   1      101.96      117.95     15.20 o
  -3  17   1       34.98       36.27     11.65 o
  -1  17   1      234.08      231.56     20.25 o
   1  17   1      234.28      277.52     23.99 o
   3  17   1       34.88       29.93      6.90 o
   5  17   1      102.02      110.17     14.88 o
  -4  18   1       28.73       15.99     12.73 o
  -2  18   1       13.08       30.32      9.11 o
   0  18   1        4.18        7.47      8.52 o
   2  18   1       13.10       10.83      9.21 o
   4  18   1       28.60       31.98      9.89 o
  -3  19   1        8.60        4.29      8.44 o
  -1  19   1       30.76       52.38      9.51 o
   1  19   1       30.66       69.42     14.10 o
   3  19   1        8.62        4.34     17.95 o
  -2  20   1       58.49       62.60     13.13 o
   0  20   1       32.18       32.69     13.87 o
   2  20   1       58.49       69.83     13.97 o
   2   0   2     5003.34     4898.48    102.51 o
   4   0   2      212.94      230.66     17.08 o
   6   0   2      144.45      133.93     14.67 o
   8   0   2        0.73       13.07     16.16 o
  -9   1   2      102.61       85.89     22.30 o
  -7   1   2      380.96      302.55     31.04 o
  -5   1   2      660.82      693.79     35.05 o
  -3   1   2     8761.73     9317.44    132.03 o
   3   1   2     8759.25     9265.66    159.59 o
   5   1   2      660.54      645.03     21.77 o
   7   1   2      380.90      351.53     11.44 o
   9   1   2      102.46       82.97     26.53 o
  -8   2   2      111.21      121.52     20.08 o
  -6   2   2       56.96       33.66     13.14 o
  -4   2   2     4333.85     5005.23    274.39 o
  -2   2   2     1058.00     1052.98     18.28 o
   0   2   2     3434.23     2998.89     75.03 o
   2   2   2     1058.76     1052.59     17.51 o
   4   2   2     4337.16     5005.23    255.76 o
   6   2   2       56.81       45.14      5.50 o
   8   2   2      111.45       88.88     17.49 o
  -9   3   2       14.02       34.71     17.56 o
  -7   3   2       15.16       -6.32     12.17 o
  -5   3   2       66.29       71.71      7.82 o
  -3   3   2      101.58      109.89      8.72 o
  -1   3   2     3991.61     3618.97     68.84 o
   1   3   2     3992.52     3590.93     62.33 o
   3   3   2      101.55      116.25     37.64 o
   5   3   2       66.36       53.72      6.83 o
   7   3   2       15.08        6.08      7.34 o
   9   3   2       14.08        0.90     16.47 o
  -8   4   2      158.24      164.44     20.31 o
  -6   4   2      392.02      342.12     14.53 o
  -4   4   2      219.37      243.90     48.66 o
  -2   4   2     1747.03     1605.30     20.28 o
   0   4   2       92.53       94.01      3.34 o
   2   4   2     1748.39     1615.31     24.12 o
   4   4   2      218.84      208.39     99.28 o
   6   4   2      392.58      383.67     29.09 o
   8   4   2      157.97      113.90     37.54 o
  -9   5   2       12.21       15.52     18.63 o
  -7   5   2       12.33       18.73      7.97 o
  -5   5   2      320.63      346.08     14.26 o
  -3   5   2       85.45       95.45      5.05 o
  -1   5   2     1608.28     1483.15     19.31 o
   1   5   2     1606.85     1487.28     19.71 o
   3   5   2       85.33       84.99      5.93 o
   5   5   2      320.57      372.31     12.47 o
   7   5   2       12.35       28.99     11.09 o
   9   5   2       12.16       -0.18     16.81 o
  -8   6   2      192.41      163.05     38.60 o
  -6   6   2      458.86      439.03     14.24 o
  -4   6   2     1491.46     1625.69     51.51 o
  -2   6   2     4929.19     4971.20     63.89 o
   0   6   2    15516.99    13327.65   1173.78 o
   2   6   2     4929.19     4931.08     87.99 o
   4   6   2     1491.99     1533.30     34.59 o
   6   6   2      458.33      434.39     25.09 o
   8   6   2      192.33      186.38     15.33 o
  -9   7   2        5.60       32.59     18.27 o
  -7   7   2        7.54        8.18      5.92 o
  -5   7   2      379.53      374.84      9.70 o
  -3   7   2       15.81       17.51      3.67 o
  -1   7   2      290.25      298.84      5.87 o
   1   7   2      289.96      307.86      5.83 o
   3   7   2       15.76       15.21      5.30 o
   5   7   2      378.87      373.10     18.66 o
   7   7   2        7.55       -4.13     10.82 o
   9   7   2        5.57      -29.18     29.92 o
  -8   8   2       13.22       14.14     10.45 o
  -6   8   2      165.45      156.68     11.00 o
  -4   8   2        9.53        6.18      6.84 o
  -2   8   2      515.82      512.76      9.55 o
   0   8   2       16.50       15.14      2.48 o
   2   8   2      516.05      527.87     16.16 o
   4   8   2        9.38       15.80      4.39 o
   6   8   2      165.59      138.46     10.03 o
   8   8   2       13.17       45.77     14.91 o
  -7   9   2      175.80      153.82     19.09 o
  -5   9   2      463.02      447.66     11.16 o
  -3   9   2      163.91      146.64      4.84 o
  -1   9   2      817.31      817.46     39.76 o
   1   9   2      816.73      818.64     60.99 o
   3   9   2      164.08      148.03      6.44 o
   5   9   2      462.96      451.11     13.74 o
   7   9   2      175.78      194.46     13.14 o
  -8  10   2      109.94      120.91     12.37 o
  -6  10   2        2.05        5.69      6.47 o
  -4  10   2      138.01      128.66      5.95 o
  -2  10   2      408.65      422.46     16.13 o
   0  10   2       95.50      112.81      3.97 o
   2  10   2      408.57      439.07      9.03 o
   4  10   2      137.79      127.29      7.98 o
   6  10   2        2.02        8.19      7.11 o
   8  10   2      109.96       87.56     20.64 o
  -7  11   2      107.90      116.12     11.85 o
  -5  11   2      890.69      903.59     26.10 o
  -3  11   2       81.84       77.61      5.06 o
  -1  11   2      130.51      120.55      4.39 o
   1  11   2      130.65      121.93      4.46 o
   3  11   2       81.72       79.61      6.11 o
   5  11   2      891.01      937.07     25.09 o
   7  11   2      107.96      107.32     13.18 o
  -8  12   2       47.62       41.19     22.09 o
  -6  12   2      489.72      525.28     30.76 o
  -4  12   2      378.80      427.86     33.81 o
  -2  12   2      488.96      453.11     16.13 o
   0  12   2      358.99      377.35      8.23 o
   2  12   2      489.17      462.44     12.10 o
   4  12   2      379.62      410.90     51.49 o
   6  12   2      489.97      519.10     18.94 o
   8  12   2       47.71       15.86     13.45 o
  -7  13   2       21.31       15.96     14.68 o
  -5  13   2      261.42      264.53     10.90 o
  -3  13   2       32.03       37.61     10.75 o
  -1  13   2       87.18       89.61     11.94 o
   1  13   2       87.33       82.65      7.82 o
   3  13   2       31.98       36.03      5.02 o
   5  13   2      261.79      246.50     35.28 o
   7  13   2       21.32       33.49     21.24 o
  -6  14   2       67.04       74.23     19.09 o
  -4  14   2      585.09      570.54     16.10 o
  -2  14   2      279.27      253.39      7.23 o
   0  14   2      124.89      118.94      6.56 o
   2  14   2      279.06      271.88      7.30 o
   4  14   2      583.93      555.69     29.33 o
   6  14   2       66.99       64.35     20.62 o
  -5  15   2        5.51        5.37      6.85 o
  -3  15   2        6.91       18.95      8.88 o
  -1  15   2       21.28       31.39      7.25 o
   1  15   2       21.39       28.98      5.21 o
   3  15   2        6.90       13.00      5.37 o
   5  15   2        5.53       -1.36      8.09 o
  -6  16   2       35.97       26.50     23.14 o
  -4  16   2       84.02       81.64     18.19 o
  -2  16   2       84.30       92.68     10.07 o
   0  16   2      195.42      198.63      9.07 o
   2  16   2       84.32      104.04     12.38 o
   4  16   2       83.99       72.84     17.70 o
   6  16   2       35.99       40.21     25.11 o
  -5  17   2       33.46       53.81     32.64 o
  -3  17   2        8.95       22.47     13.52 o
  -1  17   2        0.66        4.13      5.68 o
   1  17   2        0.66        7.61     15.24 o
   3  17   2        8.92        4.73      8.53 o
   5  17   2       33.44       24.30     11.12 o
  -4  18   2        9.91       12.15     10.10 o
  -2  18   2       35.82       55.23     12.38 o
   0  18   2       53.00       38.70      8.47 o
   2  18   2       35.77       25.84     10.20 o
   4  18   2        9.93       18.27     10.05 o
  -3  19   2       73.52       75.56     11.49 o
  -1  19   2       12.85       28.13     15.68 o
   1  19   2       12.88        2.56      8.19 o
   3  19   2       73.41       76.08     11.87 o
  -2  20   2       18.39       21.03     15.26 o
   0  20   2        0.24       -4.65      8.81 o
   2  20   2       18.41       31.74     10.94 o
   2   0   3       66.03       69.32      4.76 o
   4   0   3        5.52       15.19      5.52 o
   6   0   3      521.07      451.27     74.57 o
   8   0   3        3.05       31.51     20.60 o
  -9   1   3        8.57       34.15     18.96 o
  -7   1   3      321.74      320.41     62.65 o
  -5   1   3      159.78      152.83     11.32 o
  -3   1   3     2226.55     2342.39     45.88 o
  -1   1   3      524.80      518.39      9.55 o
   1   1   3      524.74      510.18     10.43 o
   3   1   3     2227.35     2383.16     38.00 o
   5   1   3      159.47      173.55     21.83 o
   7   1   3      322.22      331.90     14.11 o
   9   1   3        8.63       28.50     18.76 o
  -8   2   3       36.63       87.62     57.29 o
  -6   2   3      612.79      636.55     24.00 o
  -4   2   3      302.73      351.61     67.54 o
  -2   2   3     1574.29     1539.54     25.83 o
   0   2   3     4308.11     3634.23     90.14 o
   2   2   3     1577.50     1521.86     23.43 o
   4   2   3      304.01      354.99    116.02 o
   6   2   3      613.80      666.27     25.20 o
   8   2   3       36.49       46.39     23.14 o
  -9   3   3       38.09      -17.02     21.17 o
  -7   3   3      224.29      245.69     20.72 o
  -5   3   3       95.31      105.39      7.71 o
  -3   3   3     1634.95     1657.29     55.32 o
  -1   3   3      244.02      245.18      4.47 o
   1   3   3      243.98      251.19      6.52 o
   3   3   3     1634.63     1603.78     26.16 o
   5   3   3       95.49      124.07      5.78 o
   7   3   3      224.12      249.84     17.88 o
   9   3   3       38.01       26.63     28.22 o
  -8   4   3       15.17       -2.48     14.24 o
  -6   4   3      273.19      274.90     20.69 o
  -4   4   3      317.34      323.22      8.80 o
  -2   4   3     2068.61     1929.77     29.67 o
   0   4   3     5979.92     5339.99     59.94 o
   2   4   3     2070.79     1917.06     38.57 o
   4   4   3      316.71      301.45     24.84 o
   6   4   3      273.75      255.70     14.11 o
   8   4   3       15.26       17.79     15.38 o
  -9   5   3       38.56        1.67     25.40 o
  -7   5   3       71.93       81.28     10.64 o
  -5   5   3      240.26      257.97      8.15 o
  -3   5   3      310.32      322.58      7.39 o
  -1   5   3     2110.16     2011.36     36.26 o
   1   5   3     2110.31     1976.59     27.22 o
   3   5   3      310.19      340.24     14.09 o
   5   5   3      240.38      254.77     10.77 o
   7   5   3       71.76       82.22     10.11 o
   9   5   3       38.61       36.23     17.85 o
  -8   6   3       26.83       13.94     15.05 o
  -6   6   3      682.19      666.90     21.59 o
  -4   6   3      182.48      173.44      9.25 o
  -2   6   3     1948.61     1936.62     27.95 o
   0   6   3       64.05       77.71      2.47 o
   2   6   3     1949.15     1954.48     40.82 o
   4   6   3      181.99      155.06      7.45 o
   6   6   3      682.43      670.24     19.35 o
   8   6   3       26.75       31.22      9.44 o
  -9   7   3       87.86      120.79     29.92 o
  -7   7   3      289.14      293.36     16.99 o
  -5   7   3      259.55      274.06      8.30 o
  -3   7   3      175.18      197.05      9.37 o
  -1   7   3     4112.21     4453.90     57.03 o
   1   7   3     4113.11     4413.70     54.25 o
   3   7   3      174.91      201.61     10.56 o
   5   7   3      260.15      246.98      9.17 o
   7   7   3      288.84      256.57     14.33 o
   9   7   3       88.00       63.36     37.54 o
  -8   8   3      159.14      173.99     37.29 o
  -6   8   3      137.36      166.48      8.35 o
  -4   8   3      283.77      267.36      6.19 o
  -2   8   3      400.72      433.74      9.94 o
   0   8   3     2614.40     3020.73     47.68 o
   2   8   3      401.27      438.95      8.37 o
   4   8   3      283.06      252.18      8.39 o
   6   8   3      137.09      148.58     12.42 o
   8   8   3      159.25      168.15     20.34 o
  -7   9   3       94.65      119.32     12.12 o
  -5   9   3      127.37      138.54      9.52 o
  -3   9   3      552.68      541.88     13.12 o
  -1   9   3      502.55      518.61      8.70 o
   1   9   3      503.17      541.81      8.30 o
   3   9   3      552.28      543.11     32.34 o
   5   9   3      127.67      146.58      9.40 o
   7   9   3       94.59       99.13     10.13 o
  -8  10   3       34.90       46.24     11.07 o
  -6  10   3       19.65        9.47      7.69 o
  -4  10   3      168.50      172.21      9.30 o
  -2  10   3      272.32      284.67      9.04 o
   0  10   3      279.66      291.24      8.23 o
   2  10   3      272.74      303.33      9.45 o
   4  10   3      169.03      178.91     11.32 o
   6  10   3       19.77       15.56     11.65 o
   8  10   3       34.96       22.13     10.55 o
  -7  11   3        6.37       29.16     11.26 o
  -5  11   3      201.46      189.66     23.55 o
  -3  11   3      310.97      287.82      7.65 o
  -1  11   3     1027.08     1024.87     17.52 o
   1  11   3     1027.42     1011.86     16.35 o
   3  11   3      311.00      278.95      8.67 o
   5  11   3      201.42      203.53     10.36 o
   7  11   3        6.39       20.82     13.19 o
  -8  12   3        3.37       28.90     15.33 o
  -6  12   3       14.17       17.00      8.28 o
  -4  12   3       91.34       94.87      5.88 o
  -2  12   3      154.80      129.93      4.82 o
   0  12   3      109.63      108.11      7.41 o
   2  12   3      154.55      131.07      6.44 o
   4  12   3       91.16       83.20     11.26 o
   6  12   3       14.10       11.68      7.37 o
   8  12   3        3.36        4.08     15.00 o
  -7  13   3       14.75       17.95     17.06 o
  -5  13   3       99.10      122.55     10.52 o
  -3  13   3      159.38      130.40      5.94 o
  -1  13   3      261.31      248.13     12.16 o
   1  13   3      261.31      257.61     10.10 o
   3  13   3      159.32      134.60     14.17 o
   5  13   3       99.13      122.73     10.05 o
   7  13   3       14.77       16.33     21.30 o
  -6  14   3        1.13       -4.35     21.12 o
  -4  14   3      131.80      147.13      8.23 o
  -2  14   3      155.68      143.14      6.41 o
   0  14   3      702.28      673.27     13.65 o
   2  14   3      155.77      139.24      5.44 o
   4  14   3      131.60      133.21      7.82 o
   6  14   3        1.12        7.60     14.04 o
  -5  15   3      107.42      119.55      9.32 o
  -3  15   3       42.13       50.64     13.93 o
  -1  15   3      115.70       88.54      6.43 o
   1  15   3      115.68       80.45      6.27 o
   3  15   3       42.05       43.94      9.37 o
   5  15   3      107.54      122.41     15.96 o
  -6  16   3       18.54       19.36     19.78 o
  -4  16   3        8.70       12.56      5.82 o
  -2  16   3       30.33       24.10      7.15 o
   0  16   3       38.41       21.79      4.64 o
   2  16   3       30.43       50.79     14.42 o
   4  16   3        8.76       11.05      8.17 o
   6  16   3       18.62       12.35     13.67 o
  -5  17   3       13.59       23.63     11.42 o
  -3  17   3        2.37       -6.28      6.28 o
  -1  17   3        6.99       -1.88     12.95 o
   1  17   3        6.99        6.82      9.29 o
   3  17   3        2.37        2.69      7.48 o
   5  17   3       13.59       29.14     18.54 o
  -4  18   3       66.07       51.59     12.87 o
  -2  18   3       60.72       53.01      7.79 o
   0  18   3      109.10      115.33     15.97 o
   2  18   3       60.60       56.91     11.73 o
   4  18   3       65.92       46.32     27.09 o
  -3  19   3       14.46       22.04     11.06 o
  -1  19   3        3.56       -4.54     10.67 o
   1  19   3        3.56       10.33     11.02 o
   3  19   3       14.45       17.12     11.86 o
  -2  20   3       84.30       84.20     12.96 o
   0  20   3       77.91       98.11     12.89 o
   2  20   3       84.25      104.10     13.47 o
   2   0   4    14294.94    13269.63    365.31 o
   4   0   4       10.84       25.06      4.63 o
   6   0   4     4489.88     4555.17    125.03 o
   8   0   4      437.85      404.66     27.13 o
  -9   1   4       84.13       63.91     19.11 o
  -7   1   4       85.46       53.62     15.80 o
  -5   1   4      775.49      866.97     23.14 o
  -3   1   4     3741.67     4049.77     75.81 o
  -1   1   4     1807.82     1634.99     37.15 o
   1   1   4     1807.73     1597.18     38.70 o
   3   1   4     3742.95     3963.80     55.19 o
   5   1   4      775.02      873.24     19.43 o
   7   1   4       85.55       89.75     11.71 o
   9   1   4       84.23        3.85     21.08 o
  -8   2   4       10.54       34.77     15.05 o
  -6   2   4     1298.58     1259.85     75.35 o
  -4   2   4      492.46      545.65     15.07 o
  -2   2   4     4494.71     4095.66     64.86 o
   0   2   4     1803.40     1616.74     27.74 o
   2   2   4     4488.54     4141.92     53.29 o
   4   2   4      491.57      576.12     10.80 o
   6   2   4     1297.33     1338.95     29.58 o
   8   2   4       10.53        0.92     14.22 o
  -9   3   4      165.75      223.75     75.07 o
  -7   3   4      417.12      346.89     24.14 o
  -5   3   4      232.49      230.80     11.73 o
  -3   3   4     1061.97     1112.97     23.45 o
  -1   3   4      778.46      767.07     11.40 o
   1   3   4      779.57      784.36     15.87 o
   3   3   4     1061.11     1127.49     18.95 o
   5   3   4      232.56      247.10     16.33 o
   7   3   4      417.02      398.20     24.15 o
   9   3   4      165.54      129.77     23.04 o
  -8   4   4      154.30      143.00     20.88 o
  -6   4   4      264.40      218.49     18.56 o
  -4   4   4      469.91      489.88     10.69 o
  -2   4   4     1715.43     1635.62     28.65 o
   0   4   4        0.28        3.16      1.33 o
   2   4   4     1714.43     1567.18     24.01 o
   4   4   4      470.47      488.06     15.06 o
   6   4   4      263.88      226.35     16.37 o
   8   4   4      154.47      171.67     31.04 o
  -9   5   4       81.22       25.96     24.84 o
  -7   5   4       47.56       41.06     16.46 o
  -5   5   4      256.06      263.63     10.34 o
  -3   5   4      122.74      136.69      5.08 o
  -1   5   4      595.77      558.04      8.12 o
   1   5   4      596.79      563.18     10.24 o
   3   5   4      122.66      140.58     10.18 o
   5   5   4      256.20      265.60     11.74 o
   7   5   4       47.55       47.37      9.03 o
   9   5   4       81.18       45.28     19.25 o
  -8   6   4       46.46       52.13     16.29 o
  -6   6   4        3.43        8.48      8.02 o
  -4   6   4      128.17      149.26      5.34 o
  -2   6   4       98.68       92.83      8.96 o
   0   6   4      435.42      415.66      7.21 o
   2   6   4       98.70       85.33      3.71 o
   4   6   4      127.85      151.56     12.87 o
   6   6   4        3.39        3.01     13.55 o
   8   6   4       46.43       47.05      9.94 o
  -9   7   4       33.26       -3.17     49.95 o
  -7   7   4      125.49      111.01      8.71 o
  -5   7   4       33.00       46.45      7.66 o
  -3   7   4      670.35      682.93     11.08 o
  -1   7   4     2765.53     2873.05     33.56 o
   1   7   4     2763.55     2840.80     43.75 o
   3   7   4      671.39      698.33     14.88 o
   5   7   4       33.05       33.99      4.41 o
   7   7   4      125.66      132.87     19.77 o
   9   7   4       33.27       39.74     35.84 o
  -8   8   4       49.74       48.73     13.62 o
  -6   8   4      458.17      472.87     16.22 o
  -4   8   4      377.05      378.14     10.84 o
  -2   8   4      274.87      299.30      6.35 o
   0   8   4     3335.91     3192.05     58.68 o
   2   8   4      276.20      292.12     11.57 o
   4   8   4      377.45      378.55      9.98 o
   6   8   4      458.86      462.41     17.22 o
   8   8   4       49.79       46.45     12.81 o
  -7   9   4      193.32      250.99     16.68 o
  -5   9   4      363.54      361.31     11.89 o
  -3   9   4      402.18      391.14     11.89 o
  -1   9   4     1279.90     1345.98     18.14 o
   1   9   4     1280.16     1333.01     19.90 o
   3   9   4      401.69      387.77      9.17 o
   5   9   4      363.73      337.40     15.00 o
   7   9   4      193.27      215.38     12.97 o
  -8  10   4       26.21       44.66     40.08 o
  -6  10   4      525.68      538.94     19.72 o
  -4  10   4      410.60      409.06     10.11 o
  -2  10   4     2320.11     2372.14     29.09 o
   0  10   4      302.01      333.98      7.47 o
   2  10   4     2320.11     2358.27     43.10 o
   4  10   4      410.29      388.02     12.96 o
   6  10   4      525.82      555.65     45.71 o
   8  10   4       26.27       30.05     10.40 o
  -7  11   4      115.02      113.21     10.95 o
  -5  11   4      154.42      157.03     11.28 o
  -3  11   4       51.56       56.59      7.08 o
  -1  11   4      820.05      849.68     15.82 o
   1  11   4      820.05      864.91     15.03 o
   3  11   4       51.53       56.78      4.07 o
   5  11   4      154.19      184.17     25.85 o
   7  11   4      114.87      135.53     11.07 o
  -6  12   4       16.49       16.20     18.72 o
  -4  12   4      122.34      125.21      6.45 o
  -2  12   4     1577.61     1617.01     25.26 o
   0  12   4     1839.89     1827.26     28.76 o
   2  12   4     1576.79     1614.41     46.19 o
   4  12   4      122.24      123.76      9.09 o
   6  12   4       16.37       18.47      7.55 o
  -7  13   4       21.83       24.17      9.96 o
  -5  13   4      252.93      276.97     11.71 o
  -3  13   4      236.84      218.55      6.57 o
  -1  13   4      230.36      202.21      6.38 o
   1  13   4      230.01      201.76      7.74 o
   3  13   4      237.08      210.15     11.94 o
   5  13   4      252.57      265.11     12.47 o
   7  13   4       21.87       46.90     19.95 o
  -6  14   4        1.60        7.54      8.93 o
  -4  14   4       79.68       75.24     10.40 o
  -2  14   4       39.02       43.64      7.01 o
   0  14   4       53.73       36.27      5.05 o
   2  14   4       38.85       37.13      5.87 o
   4  14   4       79.63       79.38     16.38 o
   6  14   4        1.57       -4.88     11.11 o
  -5  15   4       88.66       71.40     10.31 o
  -3  15   4       38.09       39.23     10.71 o
  -1  15   4       73.01       75.25      6.63 o
   1  15   4       73.03       59.28     11.65 o
   3  15   4       38.05       32.95      9.63 o
   5  15   4       88.62       92.00     16.93 o
  -6  16   4       18.03        4.69     15.26 o
  -4  16   4       31.18       36.64      7.82 o
  -2  16   4      113.45      126.84     11.24 o
   0  16   4       37.03       13.01      5.87 o
   2  16   4      113.32      134.31     11.62 o
   4  16   4       31.14       27.67     11.97 o
   6  16   4       18.04       29.14     16.60 o
  -5  17   4        0.41       -8.01     11.66 o
  -3  17   4        9.12       15.67     18.86 o
  -1  17   4       30.96       41.73     13.85 o
   1  17   4       30.97       38.33     12.22 o
   3  17   4        9.12        8.49     11.01 o
   5  17   4        0.41       21.81     11.86 o
  -4  18   4       18.65       28.63      8.46 o
  -2  18   4       11.30       17.15      7.79 o
   0  18   4       21.91       14.53     14.27 o
   2  18   4       11.32       12.13      9.78 o
   4  18   4       18.60        1.79     20.88 o
  -3  19   4       46.78       38.93     11.87 o
  -1  19   4       43.11       52.13     10.36 o
   1  19   4       43.13       51.65     12.51 o
   3  19   4       46.83       50.92     12.07 o
  -2  20   4       28.40       20.13     17.35 o
   0  20   4       18.88        7.70      9.90 o
   2  20   4       28.30       22.51     11.75 o
   2   0   5      310.67      329.05      6.95 o
   4   0   5     1688.49     1627.95     27.88 o
   6   0   5      171.47      162.42     25.98 o
   8   0   5      158.56      180.61     20.81 o
  -9   1   5      119.36      167.64     33.30 o
  -7   1   5      252.86      243.91     11.16 o
  -5   1   5     2189.80     2374.46     46.05 o
  -3   1   5     1118.28     1173.71     23.36 o
  -1   1   5     3266.51     3033.69     51.16 o
   1   1   5     3269.03     2945.90     43.83 o
   3   1   5     1118.67     1183.12     20.97 o
   5   1   5     2191.50     2451.34     50.43 o
   7   1   5      252.87      239.37     28.88 o
   9   1   5      119.51      114.52     39.79 o
  -8   2   5      217.31      202.22     21.68 o
  -6   2   5      264.65      288.32     10.67 o
  -4   2   5     1740.43     1850.38     33.91 o
  -2   2   5      753.46      760.32     12.75 o
   0   2   5     8602.58     7270.80    160.26 o
   2   2   5      755.80      752.71     19.63 o
   4   2   5     1741.16     1813.19     31.93 o
   6   2   5      265.01      303.80     11.68 o
   8   2   5      217.44      168.21     27.66 o
  -9   3   5        7.38      -18.16     18.16 o
  -7   3   5       56.87       34.82     10.21 o
  -5   3   5     1675.46     1749.87     28.98 o
  -3   3   5     1441.31     1476.14     28.09 o
  -1   3   5    11026.27     9902.82    169.01 o
   1   3   5    11030.61    10228.58    308.62 o
   3   3   5     1439.15     1419.71     22.17 o
   5   3   5     1675.69     1817.23     37.19 o
   7   3   5       56.83       24.36     13.15 o
   9   3   5        7.36       22.11     37.82 o
  -8   4   5       16.47       16.49     17.50 o
  -6   4   5      171.97      164.20     12.08 o
  -4   4   5       18.00       17.13      3.57 o
  -2   4   5     6986.89     6696.92     94.59 o
   0   4   5       26.14       20.73      1.79 o
   2   4   5     6985.57     6601.60     82.95 o
   4   4   5       18.08       26.41      4.72 o
   6   4   5      171.62      129.63     18.91 o
   8   4   5       16.49       15.24     18.63 o
  -9   5   5        7.83       24.66     17.76 o
  -7   5   5      155.58      117.65     13.78 o
  -5   5   5       62.72       69.79      6.60 o
  -3   5   5        9.09        4.85      5.95 o
  -1   5   5      348.17      336.27      5.40 o
   1   5   5      347.42      320.65      7.69 o
   3   5   5        8.96        5.96      3.83 o
   5   5   5       62.73       46.75     12.22 o
   7   5   5      155.33      126.63     10.98 o
   9   5   5        7.83       11.29     29.92 o
  -8   6   5       36.28       48.34     18.88 o
  -6   6   5      399.93      354.43     16.86 o
  -4   6   5      613.20      613.15     21.10 o
  -2   6   5     1810.94     1723.65     22.74 o
   0   6   5     1610.67     1735.14     19.74 o
   2   6   5     1809.90     1718.90     25.16 o
   4   6   5      613.13      610.65     28.11 o
   6   6   5      399.86      394.79     39.51 o
   8   6   5       36.22       17.13      9.04 o
  -9   7   5       41.68        8.31     19.79 o
  -7   7   5       64.04       59.51     10.04 o
  -5   7   5      390.60      394.53     22.89 o
  -3   7   5       80.94       80.34      4.60 o
  -1   7   5      330.24      355.41      6.43 o
   1   7   5      329.62      353.50     11.53 o
   3   7   5       81.04       78.71      5.21 o
   5   7   5      390.28      346.30     12.71 o
   7   7   5       64.14       43.58     14.18 o
   9   7   5       41.68       77.48     29.07 o
  -8   8   5       55.64      115.88     21.22 o
  -6   8   5      159.46      148.92      5.60 o
  -4   8   5      273.40      247.74     18.09 o
  -2   8   5      267.28      243.66     10.59 o
   0   8   5     3328.63     3447.32     48.48 o
   2   8   5      267.49      245.22     11.57 o
   4   8   5      273.11      267.18      7.45 o
   6   8   5      159.18      163.13     10.72 o
   8   8   5       55.62       58.15     11.09 o
  -7   9   5      131.04      131.08     26.37 o
  -5   9   5       34.47       40.91      5.38 o
  -3   9   5      505.32      499.00     12.63 o
  -1   9   5      431.44      442.51      7.61 o
   1   9   5      432.25      454.29      8.49 o
   3   9   5      505.25      498.29     10.25 o
   5   9   5       34.63       41.09      9.15 o
   7   9   5      131.05      126.05     11.23 o
  -8  10   5       78.21       90.19     26.24 o
  -6  10   5      160.74      178.41     14.68 o
  -4  10   5      350.54      355.88     12.44 o
  -2  10   5      482.76      471.36      9.70 o
   0  10   5       10.96       18.97      3.34 o
   2  10   5      482.07      437.80     11.38 o
   4  10   5      350.36      339.08     10.75 o
   6  10   5      160.36      148.45     10.03 o
   8  10   5       78.21       87.44     12.65 o
  -7  11   5       61.07       58.90     10.29 o
  -5  11   5        2.63       -4.18      4.18 o
  -3  11   5      399.66      384.36     10.10 o
  -1  11   5        1.40       -2.70      3.04 o
   1  11   5        1.41       -2.19      4.55 o
   3  11   5      399.57      426.87     25.13 o
   5  11   5        2.62        4.49      5.42 o
   7  11   5       61.00       72.08     11.40 o
  -6  12   5       26.88       16.59      5.73 o
  -4  12   5      391.81      399.26     18.14 o
  -2  12   5     1826.40     1789.96     26.28 o
   0  12   5     1316.82     1367.55     26.71 o
   2  12   5     1825.46     1853.22     31.95 o
   4  12   5      391.57      362.94     19.63 o
   6  12   5       26.81       34.62      8.34 o
  -7  13   5       52.41       50.68     17.59 o
  -5  13   5      104.26      110.78     13.87 o
  -3  13   5      715.45      701.82     22.73 o
  -1  13   5      684.13      683.78     31.87 o
   1  13   5      684.37      683.51     15.58 o
   3  13   5      715.17      692.58     31.61 o
   5  13   5      104.24       98.53     20.83 o
   7  13   5       52.43       53.83     32.41 o
  -6  14   5       54.39       52.21     19.49 o
  -4  14   5       68.58       74.65      7.97 o
  -2  14   5      474.94      412.86     18.82 o
   0  14   5      222.34      192.53      9.61 o
   2  14   5      474.77      470.91     17.24 o
   4  14   5       68.70       82.52     15.72 o
   6  14   5       54.37       47.32     14.21 o
  -5  15   5       30.57       31.67      6.55 o
  -3  15   5        8.88       12.32      8.44 o
  -1  15   5      117.83       93.87     24.92 o
   1  15   5      117.97       81.73     23.10 o
   3  15   5        8.85       10.24     11.73 o
   5  15   5       30.46       31.58     11.47 o
  -6  16   5       68.50       98.81     14.48 o
  -4  16   5        4.67        8.81      5.30 o
  -2  16   5       28.41       33.06      6.87 o
   0  16   5        0.01       12.58      6.48 o
   2  16   5       28.44       29.12     22.01 o
   4  16   5        4.69        7.72      8.30 o
   6  16   5       68.61       62.09     22.01 o
  -5  17   5       60.25       67.45     12.33 o
  -3  17   5        7.27        9.19      8.68 o
  -1  17   5      154.52      181.08     24.99 o
   1  17   5      154.35      181.90     16.42 o
   3  17   5        7.32       -1.83      9.31 o
   5  17   5       60.16       45.01     13.25 o
  -4  18   5       31.51       37.96     15.56 o
  -2  18   5       32.43       26.49      9.45 o
   0  18   5        6.26        1.87      8.23 o
   2  18   5       32.24       24.58     12.57 o
   4  18   5       31.49       34.58     29.35 o
  -3  19   5        9.58       -1.05      8.89 o
  -1  19   5       98.99      104.36     13.02 o
   1  19   5       98.88       98.60     12.71 o
   3  19   5        9.61       -2.42     17.87 o
  -2  20   5        7.34       20.22     18.36 o
   0  20   5        0.45        1.26      9.98 o
   2  20   5        7.37       18.42     12.65 o
   0   0   6     7246.95     6468.10    230.58 o
   2   0   6     8564.16     8221.35    229.48 o
   4   0   6     1056.45     1098.89     19.65 o
   6   0   6      120.67      120.88     29.02 o
   8   0   6      161.19      143.41     20.04 o
  -9   1   6      107.22       68.97     19.33 o
  -7   1   6      512.40      464.10     23.18 o
  -5   1   6     2110.49     2137.60     38.34 o
  -3   1   6     1575.64     1526.42     26.73 o
  -1   1   6     5506.31     5197.16     92.04 o
   1   1   6     5501.01     5020.67     71.99 o
   3   1   6     1578.67     1503.24     25.69 o
   5   1   6     2109.98     2141.92     42.85 o
   7   1   6      513.10      486.82     16.72 o
   9   1   6      107.29      114.47     39.79 o
  -8   2   6      242.11      238.89     26.81 o
  -6   2   6      414.23      407.10     18.35 o
  -4   2   6     2990.17     3253.49     57.83 o
  -2   2   6     4990.57     4912.25     73.06 o
   0   2   6     4851.05     4454.17     71.18 o
   2   2   6     4988.37     4930.39     62.17 o
   4   2   6     2988.70     3209.91     48.23 o
   6   2   6      414.31      374.45     14.68 o
   8   2   6      242.06      276.19     27.38 o
  -9   3   6       77.60       71.81     18.35 o
  -7   3   6       62.15       40.23     16.80 o
  -5   3   6      239.13      246.47      7.31 o
  -3   3   6      237.72      281.31     11.00 o
  -1   3   6      357.40      357.27     16.22 o
   1   3   6      357.51      361.64      7.36 o
   3   3   6      237.59      259.44     11.41 o
   5   3   6      238.81      256.09     12.46 o
   7   3   6       62.11      101.77     18.91 o
   9   3   6       77.57       72.01     20.97 o
  -8   4   6       28.02       28.79     20.88 o
  -6   4   6      176.19      161.31      7.93 o
  -4   4   6      393.14      353.35     20.12 o
  -2   4   6      547.00      594.70     12.09 o
   0   4   6     8685.82     8677.13    111.04 o
   2   4   6      547.70      592.60     15.72 o
   4   4   6      393.17      416.30     10.29 o
   6   4   6      176.36      174.83     12.70 o
   8   4   6       28.04       47.41     23.71 o
  -9   5   6       26.42       15.25     18.80 o
  -7   5   6       21.28       28.56     13.65 o
  -5   5   6      325.08      332.67     14.48 o
  -3   5   6      145.46      165.32      5.63 o
  -1   5   6      329.99      355.27      6.37 o
   1   5   6      330.04      365.36     10.02 o
   3   5   6      145.78      158.03      5.29 o
   5   5   6      324.53      312.11     11.30 o
   7   5   6       21.36       30.04     13.26 o
   9   5   6       26.46       62.32     32.74 o
  -8   6   6       51.58       81.63     31.33 o
  -6   6   6      492.36      481.32     37.21 o
  -4   6   6     1100.21     1092.87     19.34 o
  -2   6   6     3731.37     3627.37     51.90 o
   0   6   6     2799.30     2825.66     46.03 o
   2   6   6     3729.23     3660.45     78.79 o
   4   6   6     1100.10     1103.24     20.10 o
   6   6   6      492.71      500.22     40.64 o
   8   6   6       51.56       61.19     14.82 o
  -9   7   6       14.78       31.39     31.89 o
  -7   7   6      136.59      119.82     13.34 o
  -5   7   6      148.01      137.98     13.44 o
  -3   7   6      910.73      951.78     15.11 o
  -1   7   6       94.11      108.85      4.40 o
   1   7   6       94.62      110.88      9.94 o
   3   7   6      910.91      931.36     15.42 o
   5   7   6      147.99      136.33      8.25 o
   7   7   6      136.66      133.78     15.24 o
   9   7   6       14.80       41.64     19.73 o
  -8   8   6       56.52       48.23     17.63 o
  -6   8   6      238.82      235.55      8.48 o
  -4   8   6      200.14      203.49      7.31 o
  -2   8   6     2375.28     2416.55     29.43 o
   0   8   6      119.23      110.01      3.38 o
   2   8   6     2373.34     2385.03     38.68 o
   4   8   6      200.10      219.78      6.70 o
   6   8   6      238.49      208.77     28.79 o
   8   8   6       56.57       75.62     25.41 o
  -7   9   6      129.34      136.75     16.53 o
  -5   9   6     1231.87     1357.54     32.19 o
  -3   9   6       41.67       44.88      4.14 o
  -1   9   6     1565.04     1605.08     20.88 o
   1   9   6     1565.58     1582.03     22.74 o
   3   9   6       41.57       48.04      2.92 o
   5   9   6     1232.05     1311.56     44.23 o
   7   9   6      129.22      113.35     16.92 o
  -8  10   6       47.20       82.28     54.75 o
  -6  10   6      111.32      111.85      6.49 o
  -4  10   6      732.26      721.01     38.40 o
  -2  10   6      219.90      207.12      8.71 o
   0  10   6      307.38      299.64      7.46 o
   2  10   6      220.20      215.50     11.00 o
   4  10   6      732.35      700.57     23.49 o
   6  10   6      111.29       96.52     15.80 o
   8  10   6       47.24       61.55     13.86 o
  -7  11   6        7.17        2.16     12.40 o
  -5  11   6      316.56      329.29     18.01 o
  -3  11   6      965.51      914.87     22.06 o
  -1  11   6     3262.73     3271.97     44.51 o
   1  11   6     3263.62     3379.59     68.19 o
   3  11   6      965.23      927.38     27.14 o
   5  11   6      316.34      328.54     37.38 o
   7  11   6        7.16        2.53     14.51 o
  -6  12   6        6.60        5.97      7.86 o
  -4  12   6      190.67      187.87     31.24 o
  -2  12   6       15.06       27.28      8.20 o
   0  12   6     1229.34     1282.98     22.68 o
   2  12   6       15.18       13.15      4.98 o
   4  12   6      190.61      181.82      8.15 o
   6  12   6        6.59       13.31     15.10 o
  -7  13   6       14.77       -6.09     15.86 o
  -5  13   6       60.71       68.74      6.84 o
  -3  13   6      225.29      203.82      7.90 o
  -1  13   6      587.97      595.72     29.17 o
   1  13   6      587.00      607.61     14.98 o
   3  13   6      225.86      181.63     16.66 o
   5  13   6       60.76       51.93     19.76 o
   7  13   6       14.81       10.04     12.73 o
  -6  14   6       37.20       36.96     12.58 o
  -4  14   6       73.02       54.07      6.11 o
  -2  14   6      141.35      135.07     11.65 o
   0  14   6        0.03        3.33      6.60 o
   2  14   6      141.65      130.76     15.72 o
   4  14   6       73.02       66.56     10.54 o
   6  14   6       37.09       40.54     11.06 o
  -5  15   6       29.74       16.84      7.66 o
  -3  15   6        5.02        3.60      9.59 o
  -1  15   6       43.95       35.37      6.07 o
   1  15   6       43.74       38.28      7.33 o
   3  15   6        5.09        0.05      7.78 o
   5  15   6       29.77       54.13     12.04 o
  -4  16   6       43.40       36.19      6.91 o
  -2  16   6      123.41       97.84     14.59 o
   0  16   6       33.04       35.42      8.05 o
   2  16   6      123.29       94.04     14.98 o
   4  16   6       43.38       33.36     15.95 o
  -5  17   6       49.89       42.11     16.62 o
  -3  17   6       46.72       39.76      9.22 o
  -1  17   6       38.96       50.99      8.90 o
   1  17   6       38.94       46.98      9.08 o
   3  17   6       46.71       49.58     14.39 o
   5  17   6       49.92       64.96     15.46 o
  -4  18   6       22.21       39.46     10.59 o
  -2  18   6       12.91       31.18      7.90 o
   0  18   6       14.16        5.38      9.46 o
   2  18   6       12.90        6.95      9.49 o
   4  18   6       22.23       35.00     11.80 o
  -3  19   6       64.51       68.95     14.10 o
  -1  19   6       10.90       18.70      8.23 o
   1  19   6       10.86       12.82      8.80 o
   3  19   6       64.50       89.73     13.29 o
   0  20   6       60.84       73.60     12.19 o
   2   0   7     5969.57     6088.87     88.04 o
   4   0   7     1229.30     1350.13     24.52 o
   6   0   7     2372.11     2409.27     54.62 o
   8   0   7       16.73        5.11     14.30 o
  -9   1   7       28.09       22.87     41.49 o
  -7   1   7      159.03      167.97     18.97 o
  -5   1   7       25.39       30.66      3.82 o
  -3   1   7     1128.49     1191.00     23.69 o
  -1   1   7      464.03      456.68     15.84 o
   1   1   7      464.92      460.25     10.08 o
   3   1   7     1128.08     1184.35     19.55 o
   5   1   7       25.39       32.08      5.60 o
   7   1   7      158.98      159.52     27.09 o
   9   1   7       28.08       27.00     18.56 o
  -8   2   7       23.51       34.04     17.78 o
  -6   2   7     1168.75     1171.77     31.42 o
  -4   2   7      798.28      810.02     19.69 o
  -2   2   7     3091.63     3178.29     48.75 o
   0   2   7     1164.20     1091.14     18.14 o
   2   2   7     3085.27     3208.63     48.98 o
   4   2   7      798.22      806.99     14.91 o
   6   2   7     1167.18     1243.69     32.14 o
   8   2   7       23.46       16.20     15.43 o
  -9   3   7       84.80       80.69     18.48 o
  -7   3   7      111.82       98.06      9.97 o
  -5   3   7       86.32       86.85      9.75 o
  -3   3   7      628.17      673.32     16.23 o
  -1   3   7      435.68      477.25     10.50 o
   1   3   7      437.09      475.68      8.56 o
   3   3   7      628.26      657.46     12.02 o
   5   3   7       86.22       65.53      5.70 o
   7   3   7      112.14      148.70     17.16 o
   9   3   7       84.82      102.61     22.01 o
  -8   4   7      104.72      145.19     20.31 o
  -6   4   7      421.17      415.27     41.21 o
  -4   4   7      464.66      433.27     14.56 o
  -2   4   7      916.03      896.64     18.90 o
   0   4   7     5506.47     5534.98    108.19 o
   2   4   7      917.03      926.10     16.26 o
   4   4   7      464.75      418.07     11.57 o
   6   4   7      420.92      413.59     16.19 o
   8   4   7      104.76      111.42     20.60 o
  -9   5   7       21.66       38.59     19.77 o
  -7   5   7       72.82       72.26     15.96 o
  -5   5   7      404.05      429.53     21.02 o
  -3   5   7      719.77      716.00     20.12 o
  -1   5   7     4229.99     4371.41     50.76 o
   1   5   7     4229.42     4311.15     63.77 o
   3   5   7      721.06      708.19     27.62 o
   5   5   7      404.17      399.87     10.68 o
   7   5   7       72.87       90.66     16.79 o
   9   5   7       21.62       57.57     34.43 o
  -8   6   7        5.11       10.03     16.07 o
  -6   6   7      132.38      144.18     18.15 o
  -4   6   7       57.60       63.28      6.21 o
  -2   6   7      199.46      193.20      4.65 o
   0   6   7      324.24      407.29      9.36 o
   2   6   7      199.41      201.19      8.80 o
   4   6   7       57.60       52.13      4.64 o
   6   6   7      132.63      113.94     26.25 o
   8   6   7        5.12      -18.63     25.96 o
  -7   7   7       27.73       26.42     12.07 o
  -5   7   7      303.08      309.81     13.44 o
  -3   7   7        1.63        2.78      3.58 o
  -1   7   7      428.45      417.20      6.74 o
   1   7   7      428.34      432.60      9.91 o
   3   7   7        1.66        3.27      2.53 o
   5   7   7      302.98      304.44     14.59 o
   7   7   7       27.66       32.00      9.81 o
  -8   8   7       35.13       -9.43     16.93 o
  -6   8   7       75.83       87.12     13.62 o
  -4   8   7      355.15      363.37      9.09 o
  -2   8   7      832.03      858.41     12.18 o
   0   8   7       64.76       62.05      4.89 o
   2   8   7      832.67      888.14     17.53 o
   4   8   7      355.12      337.76     14.26 o
   6   8   7       75.95       79.70      8.39 o
   8   8   7       35.13       36.60     10.12 o
  -7   9   7       18.83       21.56      8.77 o
  -5   9   7      579.95      591.19     21.50 o
  -3   9   7      402.96      412.68     10.18 o
  -1   9   7      790.39      775.60     11.80 o
   1   9   7      790.79      767.69     13.79 o
   3   9   7      402.33      394.59      9.87 o
   5   9   7      580.13      583.01     17.67 o
   7   9   7       18.81        3.22      9.69 o
  -8  10   7        7.26       44.34     38.38 o
  -6  10   7       19.33       17.26      5.16 o
  -4  10   7      345.01      323.00      9.97 o
  -2  10   7      590.58      607.96     10.97 o
   0  10   7      124.47      118.91      6.03 o
   2  10   7      589.43      615.57     15.10 o
   4  10   7      344.97      354.70     11.36 o
   6  10   7       19.22       10.06      7.93 o
   8  10   7        7.25      -24.79     24.79 o
  -7  11   7       64.08       33.36     10.74 o
  -5  11   7       99.36       74.58     14.12 o
  -3  11   7       96.86       81.62      4.94 o
  -1  11   7      407.72      386.08      8.90 o
   1  11   7      408.15      395.08     10.15 o
   3  11   7       96.49       92.65     14.03 o
   5  11   7       99.19      115.40     12.33 o
   7  11   7       64.11       70.25     12.12 o
  -6  12   7       49.50       45.74      7.25 o
  -4  12   7       64.71       63.21      5.78 o
  -2  12   7      322.95      321.96     16.93 o
   0  12   7       24.59       15.75     13.69 o
   2  12   7      323.05      335.42     10.71 o
   4  12   7       64.74       59.09      8.56 o
   6  12   7       49.60       71.61     16.65 o
  -7  13   7       21.79       22.89     10.97 o
  -5  13   7       60.17       63.96     10.84 o
  -3  13   7      502.73      507.64     13.65 o
  -1  13   7     1204.46     1157.36     29.56 o
   1  13   7     1203.75     1245.94     26.05 o
   3  13   7      503.13      481.67     17.92 o
   5  13   7       60.23       71.15     32.87 o
   7  13   7       21.76       17.11     13.35 o
  -6  14   7       24.50       25.56      9.34 o
  -4  14   7       20.56       24.54      5.95 o
  -2  14   7        6.66        9.62      8.07 o
   0  14   7      161.35      143.76     13.66 o
   2  14   7        6.66        0.12      6.19 o
   4  14   7       20.55       21.76     12.34 o
   6  14   7       24.44        8.70     12.25 o
  -5  15   7       14.41       16.78      7.25 o
  -3  15   7       11.45       21.31      6.36 o
  -1  15   7       13.16        7.69     15.75 o
   1  15   7       13.09       10.60      5.41 o
   3  15   7       11.39       15.34     14.08 o
   5  15   7       14.34       40.60     10.07 o
  -4  16   7       12.59        8.59      6.84 o
  -2  16   7       42.48       53.83      7.88 o
   0  16   7      119.02      105.26      8.60 o
   2  16   7       42.38       75.64     16.93 o
   4  16   7       12.60       15.41     12.42 o
  -5  17   7      104.98      103.70     12.15 o
  -3  17   7        7.39       13.06     11.43 o
  -1  17   7       72.41       76.71     10.04 o
   1  17   7       72.29       75.07      9.83 o
   3  17   7        7.42       19.39     10.93 o
   5  17   7      104.89      124.72     40.36 o
  -4  18   7       50.58       58.01     19.59 o
  -2  18   7       61.65       52.36      9.02 o
   0  18   7        6.15        6.02      8.87 o
   2  18   7       61.75       48.30      9.22 o
   4  18   7       50.57       43.87     13.33 o
  -3  19   7       12.66      -12.73     12.73 o
  -1  19   7       18.18       15.58      8.23 o
   1  19   7       18.12       19.94      8.66 o
   3  19   7       12.71       20.47     15.80 o
   0  20   7       50.24       50.42     15.48 o
   0   0   8      362.39      350.61     10.94 o
   2   0   8      199.56      215.81      5.54 o
   4   0   8       26.37       20.83      3.82 o
   6   0   8      258.59      254.08     34.15 o
   8   0   8       42.99       68.76     19.76 o
  -9   1   8       93.58       85.36     20.88 o
  -7   1   8       36.43       32.36      9.22 o
  -5   1   8      696.55      685.46     15.90 o
  -3   1   8       69.44       85.46      4.19 o
  -1   1   8     3778.25     3566.57     52.55 o
   1   1   8     3778.24     3664.83     58.66 o
   3   1   8       69.29       68.94      3.99 o
   5   1   8      696.53      649.07     18.12 o
   7   1   8       36.38       18.25      9.09 o
   9   1   8       93.55       17.55     19.21 o
  -8   2   8       76.43       65.73     16.93 o
  -6   2   8      726.49      713.66     25.69 o
  -4   2   8      334.05      329.51     10.00 o
  -2   2   8     5841.13     6004.88     94.81 o
   0   2   8        2.61        2.33      3.75 o
   2   2   8     5839.91     5932.50     86.34 o
   4   2   8      334.08      340.68      8.75 o
   6   2   8      726.57      741.60     21.91 o
   8   2   8       76.33       52.06     17.36 o
  -9   3   8       47.01       58.18     19.94 o
  -7   3   8       13.72       15.08     10.61 o
  -5   3   8       71.73       57.39      8.72 o
  -3   3   8      293.93      350.94      6.86 o
  -1   3   8      760.67      834.34     18.12 o
   1   3   8      760.08      805.74     17.51 o
   3   3   8      293.81      329.12      7.02 o
   5   3   8       71.79       71.72     17.04 o
   7   3   8       13.83        1.10     12.53 o
   9   3   8       46.98       44.68     18.70 o
  -8   4   8       27.56       74.95     18.16 o
  -6   4   8       72.38       72.45      6.74 o
  -4   4   8      247.68      259.07     11.24 o
  -2   4   8     1130.72     1238.54     32.43 o
   0   4   8     1942.70     1952.20     36.58 o
   2   4   8     1130.97     1245.51     30.31 o
   4   4   8      247.52      257.22     12.87 o
   6   4   8       72.35       66.84     11.85 o
   8   4   8       27.58       49.93     15.43 o
  -9   5   8        7.86      -19.21     20.13 o
  -7   5   8      156.39      159.25     16.13 o
  -5   5   8      599.50      569.88     20.88 o
  -3   5   8     2839.10     2912.49     47.73 o
  -1   5   8     6805.34     7224.72    121.80 o
   1   5   8     6808.90     7191.45    143.75 o
   3   5   8     2836.96     2846.31     51.31 o
   5   5   8      599.92      570.95     29.07 o
   7   5   8      156.29      165.46     17.32 o
   9   5   8        7.86       11.46     17.52 o
  -8   6   8        8.96        6.03     20.04 o
  -6   6   8       50.31       55.86     13.56 o
  -4   6   8       78.03       78.67      7.26 o
  -2   6   8      125.95      140.85      3.98 o
   0   6   8      856.47      842.80     14.30 o
   2   6   8      126.98      153.07     11.54 o
   4   6   8       78.09       75.96      7.01 o
   6   6   8       50.61       48.15      7.44 o
   8   6   8        8.97        1.02     24.27 o
  -7   7   8       24.95       12.12     18.06 o
  -5   7   8      176.60      141.96     10.10 o
  -3   7   8       71.61       64.45      3.63 o
  -1   7   8      340.78      352.72      7.17 o
   1   7   8      340.03      351.33      8.30 o
   3   7   8       72.10       61.18      7.33 o
   5   7   8      176.43      153.55     22.88 o
   7   7   8       25.00       22.88      9.81 o
  -8   8   8       23.31       39.29     21.05 o
  -6   8   8     1313.88     1373.95     43.75 o
  -4   8   8      334.95      324.39      9.97 o
  -2   8   8     1895.49     1939.82     25.16 o
   0   8   8     1939.16     2016.37     33.69 o
   2   8   8     1892.78     1936.25     34.70 o
   4   8   8      334.69      318.50      9.04 o
   6   8   8     1312.71     1393.55     43.33 o
   8   8   8       23.30       38.39     10.47 o
  -7   9   8       78.07      101.62     20.76 o
  -5   9   8      337.40      296.99     11.54 o
  -3   9   8      469.56      434.01     10.33 o
  -1   9   8      189.62      169.32      5.19 o
   1   9   8      189.79      175.20      6.13 o
   3   9   8      469.26      447.70     17.81 o
   5   9   8      337.63      327.38     18.89 o
   7   9   8       78.19       85.14     11.71 o
  -8  10   8       15.78       20.61     26.25 o
  -6  10   8      122.63      125.18      7.35 o
  -4  10   8       24.38       30.48      2.89 o
  -2  10   8      257.40      255.12      6.68 o
   0  10   8        0.19        3.57      4.10 o
   2  10   8      257.73      251.13     11.80 o
   4  10   8       24.44       39.14      6.47 o
   6  10   8      122.77      154.71     11.50 o
   8  10   8       15.81       -4.72     12.93 o
  -7  11   8       18.76       30.79     13.18 o
  -5  11   8      436.82      428.87     14.76 o
  -3  11   8       60.81       58.34      4.40 o
  -1  11   8      278.04      278.10     12.14 o
   1  11   8      278.28      280.45      9.54 o
   3  11   8       61.00       52.94      7.61 o
   5  11   8      436.60      466.92     16.09 o
   7  11   8       18.84       72.25     22.01 o
  -6  12   8      100.88      127.69     19.26 o
  -4  12   8        9.11        0.14      4.65 o
  -2  12   8      324.86      317.68     19.06 o
   0  12   8     1764.81     1708.23     33.46 o
   2  12   8      324.60      283.58     19.77 o
   4  12   8        9.17       36.09      8.94 o
   6  12   8      100.88      187.55     19.11 o
  -7  13   8        9.95       -5.88     22.14 o
  -5  13   8       77.34       69.64     12.46 o
  -3  13   8        9.99       11.82      4.58 o
  -1  13   8      150.14      140.36     13.20 o
   1  13   8      150.33      143.49      9.12 o
   3  13   8        9.99       13.53      6.81 o
   5  13   8       77.44       54.40     10.71 o
   7  13   8        9.96        3.23     13.24 o
  -6  14   8       73.09       91.42     15.57 o
  -4  14   8        2.87        0.29      5.53 o
  -2  14   8       91.48      101.39      6.39 o
   0  14   8       29.36       14.69      8.39 o
   2  14   8       91.49      107.79     12.60 o
   4  14   8        2.87       -3.42      9.21 o
   6  14   8       73.14       87.82     49.11 o
  -5  15   8       37.59       71.89     20.78 o
  -3  15   8       57.28       46.65      6.85 o
  -1  15   8      120.29      119.46      9.61 o
   1  15   8      120.43      117.00     11.85 o
   3  15   8       57.08       54.83      9.77 o
   5  15   8       37.62       25.29     13.81 o
  -4  16   8        7.12        5.50      7.33 o
  -2  16   8       28.04       41.38      8.59 o
   0  16   8       37.42       40.61      8.55 o
   2  16   8       28.15       76.10     12.97 o
   4  16   8        7.12       15.59     10.99 o
  -5  17   8       36.03       78.58     16.48 o
  -3  17   8       66.08       68.64     10.80 o
  -1  17   8       76.40       75.18     11.41 o
   1  17   8       76.36       71.56     27.94 o
   3  17   8       66.07       51.37     20.32 o
   5  17   8       36.08       50.80     20.88 o
  -4  18   8        4.58        7.71      9.66 o
  -2  18   8      109.97      119.17     13.95 o
   0  18   8       43.29       31.04     12.22 o
   2  18   8      109.90      122.68     17.78 o
   4  18   8        4.59      -19.19     20.88 o
  -3  19   8       22.82       17.82     18.71 o
  -1  19   8       37.25       35.69     10.51 o
   1  19   8       37.22       28.53     18.43 o
   3  19   8       22.85       27.00     28.79 o
   0  20   8        1.23       -9.00      9.00 o
   2   0   9       61.29       86.68      4.20 o
   4   0   9      152.20      123.91      5.49 o
   6   0   9        5.25       17.12      5.95 o
   8   0   9        9.17       -1.25     40.36 o
  -9   1   9       40.79       16.67     28.22 o
  -7   1   9       30.30       13.01     10.05 o
  -5   1   9     1561.42     1611.10     35.00 o
  -3   1   9      864.83      914.91     18.40 o
  -1   1   9     4505.11     4471.54     79.62 o
   1   1   9     4503.37     4530.77     74.39 o
   3   1   9      863.64      931.04     21.33 o
   5   1   9     1561.78     1621.61     40.80 o
   7   1   9       30.12        8.27     11.85 o
   9   1   9       40.84       49.39     17.96 o
  -8   2   9      112.32      113.77     17.55 o
  -6   2   9      416.56      426.38     13.45 o
  -4   2   9      489.50      527.92     12.38 o
  -2   2   9     5887.58     5925.41    111.05 o
   0   2   9      194.20      218.80      6.16 o
   2   2   9     5888.56     6046.56     87.90 o
   4   2   9      489.95      535.03     12.69 o
   6   2   9      417.13      442.29     27.66 o
   8   2   9      112.46       78.49     49.39 o
  -9   3   9       76.84       81.41     22.86 o
  -7   3   9      154.80      161.07     12.68 o
  -5   3   9      621.88      604.38     21.55 o
  -3   3   9       75.13       83.72      4.49 o
  -1   3   9      658.19      703.83     19.23 o
   1   3   9      658.24      679.87     17.19 o
   3   3   9       74.93       82.92      8.65 o
   5   3   9      621.67      626.39     28.04 o
   7   3   9      154.59      159.53     17.77 o
   9   3   9       76.81       93.25     18.71 o
  -8   4   9       16.34       59.34     31.61 o
  -6   4   9       37.32       32.37      4.67 o
  -4   4   9      128.70      128.29      5.76 o
  -2   4   9      431.08      479.05     13.22 o
   0   4   9      421.49      449.93     13.26 o
   2   4   9      429.36      479.50     11.98 o
   4   4   9      128.36      131.42      5.65 o
   6   4   9       37.12       43.26     11.29 o
   8   4   9       16.39       32.57     15.72 o
  -9   5   9       13.06       98.22     34.43 o
  -7   5   9      106.10      127.00     17.28 o
  -5   5   9      467.03      472.57     14.87 o
  -3   5   9        3.21        0.64      4.18 o
  -1   5   9     3004.77     3206.08     57.76 o
   1   5   9     3006.15     3223.21     62.22 o
   3   5   9        3.13       -4.97      5.95 o
   5   5   9      466.93      442.61     11.53 o
   7   5   9      106.32      126.92     16.41 o
   9   5   9       13.06       35.66     19.12 o
  -8   6   9       59.63       30.56     16.82 o
  -6   6   9       73.75       81.66     10.16 o
  -4   6   9      159.98      183.66     10.43 o
  -2   6   9      133.66      139.92      9.12 o
   0   6   9      536.85      510.97     13.44 o
   2   6   9      134.06      143.60      6.03 o
   4   6   9      160.29      162.78      6.83 o
   6   6   9       73.99       69.21     26.53 o
   8   6   9       59.65       82.61     19.19 o
  -7   7   9       50.84       62.65     23.14 o
  -5   7   9       67.11       59.44     11.37 o
  -3   7   9      210.13      216.98      6.88 o
  -1   7   9       20.57       29.70      2.13 o
   1   7   9       20.48       34.61      9.61 o
   3   7   9      209.87      192.39     11.89 o
   5   7   9       67.14       55.94      6.23 o
   7   7   9       50.85       45.34     48.83 o
  -8   8   9        2.91       19.13     24.27 o
  -6   8   9       75.43       83.68     19.19 o
  -4   8   9      162.66      169.25     13.99 o
  -2   8   9      817.82      778.98     15.40 o
   0   8   9       42.15       43.70      4.16 o
   2   8   9      816.99      788.66     18.16 o
   4   8   9      162.50      159.09      6.61 o
   6   8   9       75.16       70.06      8.41 o
   8   8   9        2.88       24.50     40.64 o
  -7   9   9       56.77       76.21     23.28 o
  -5   9   9       84.06       74.20     15.89 o
  -3   9   9      148.14      155.15      5.20 o
  -1   9   9      310.36      312.89      7.30 o
   1   9   9      310.29      315.80      9.55 o
   3   9   9      147.76      163.35      9.24 o
   5   9   9       84.09       88.35      8.47 o
   7   9   9       56.84       82.31     11.05 o
  -8  10   9       28.35       35.61     19.23 o
  -6  10   9      123.43      121.82     13.33 o
  -4  10   9      185.46      183.03      7.17 o
  -2  10   9      177.14      163.60      5.82 o
   0  10   9        0.15       19.33     10.35 o
   2  10   9      177.96      168.49     21.18 o
   4  10   9      185.69      184.29     17.50 o
   6  10   9      123.78      139.98     12.98 o
   8  10   9       28.42       42.45     13.79 o
  -7  11   9      193.23      211.95     17.05 o
  -5  11   9       17.92       12.60      5.29 o
  -3  11   9      632.95      585.83     19.47 o
  -1  11   9      287.78      284.51     18.01 o
   1  11   9      287.41      268.04      9.70 o
   3  11   9      633.30      597.76     19.34 o
   5  11   9       17.91       19.31     19.00 o
   7  11   9      193.17      203.52     44.31 o
  -6  12   9       82.84       64.50      9.55 o
  -4  12   9      139.71      125.27     11.81 o
  -2  12   9       72.75       65.18      5.09 o
   0  12   9      278.71      254.79     15.22 o
   2  12   9       73.16       68.68      6.87 o
   4  12   9      139.84      162.08     13.32 o
   6  12   9       82.71      137.51     17.90 o
  -7  13   9       11.88        7.90     12.98 o
  -5  13   9       81.89       92.32     13.38 o
  -3  13   9       73.41       71.53      5.21 o
  -1  13   9      130.74      127.72     10.43 o
   1  13   9      130.80      128.61     23.30 o
   3  13   9       73.50       75.23      9.88 o
   5  13   9       81.92      118.17     20.80 o
   7  13   9       11.89       10.66     18.14 o
  -6  14   9       37.71       65.41     10.43 o
  -4  14   9       56.15       74.58      8.53 o
  -2  14   9      122.28      119.43     12.30 o
   0  14   9        3.98       -6.90      9.60 o
   2  14   9      122.14      116.34     17.22 o
   4  14   9       56.08       67.88     23.14 o
   6  14   9       37.79       52.51     16.94 o
  -5  15   9       14.72        5.53      9.55 o
  -3  15   9      102.54      115.07      9.51 o
  -1  15   9        9.29       -7.10      8.34 o
   1  15   9        9.29       -8.41      8.41 o
   3  15   9      102.45      106.02     11.82 o
   5  15   9       14.74       -3.99     10.96 o
  -4  16   9       17.97        9.03     15.17 o
  -2  16   9       18.64       13.06     15.58 o
   0  16   9      174.79      195.69     16.14 o
   2  16   9       18.54       18.63     14.68 o
   4  16   9       18.02       21.58     12.86 o
  -3  17   9       26.37       16.09     11.59 o
  -1  17   9       41.07       59.74     10.35 o
   1  17   9       41.15       54.85     11.31 o
  -2  18   9       10.58        9.89     11.64 o
   0  18   9      135.94      132.02     14.53 o
   2  18   9       10.60       24.09     13.65 o
  -1  19   9       25.03       69.63     13.03 o
   1  19   9       25.06        8.95     11.62 o
   0   0  10     1315.46     1403.39     72.25 o
   2   0  10     1015.17      869.58     15.26 o
   4   0  10      505.57      537.29     14.89 o
   6   0  10      185.26      156.26     22.58 o
   8   0  10        2.48       24.58     15.91 o
  -9   1  10       31.96        9.60     25.96 o
  -7   1  10       74.20       61.18     15.27 o
  -5   1  10      171.08      175.68      7.83 o
  -3   1  10      164.80      186.26      6.09 o
  -1   1  10      456.16      488.52     11.32 o
   1   1  10      455.74      496.85     16.34 o
   3   1  10      164.99      183.46      9.37 o
   5   1  10      170.82      173.99     14.53 o
   7   1  10       74.36       68.05     23.42 o
   9   1  10       32.00        2.71     17.84 o
  -8   2  10       51.99       36.91     18.63 o
  -6   2  10      513.03      515.67     19.25 o
  -4   2  10      720.83      735.09     15.30 o
  -2   2  10     2341.00     2381.30     41.23 o
   0   2  10       12.30       18.40      2.28 o
   2   2  10     2342.92     2374.36     38.46 o
   4   2  10      721.94      699.23     24.15 o
   6   2  10      512.87      500.04     45.44 o
   8   2  10       52.06      119.79     18.40 o
  -9   3  10       74.61       61.83     29.07 o
  -7   3  10      340.42      354.22     46.57 o
  -5   3  10      445.20      393.95     15.33 o
  -3   3  10     1232.76     1292.34     23.23 o
  -1   3  10      145.06      157.31      4.80 o
   1   3  10      144.81      166.15      8.07 o
   3   3  10     1231.83     1258.97     25.35 o
   5   3  10      445.51      412.47     26.57 o
   7   3  10      339.83      408.59     40.64 o
   9   3  10       74.64       86.91     20.88 o
  -8   4  10       30.67       -4.34     15.76 o
  -6   4  10       83.28       77.09      6.39 o
  -4   4  10      710.19      722.51     16.66 o
  -2   4  10      141.09      134.76      6.10 o
   0   4  10     1330.28     1282.91     25.53 o
   2   4  10      141.34      132.05      5.30 o
   4   4  10      709.68      717.45     16.29 o
   6   4  10       83.52       72.87      7.72 o
   8   4  10       30.63       63.13     16.41 o
  -7   5  10       85.57       84.83     29.92 o
  -5   5  10       13.34       12.38      9.32 o
  -3   5  10      285.14      305.45     18.06 o
  -1   5  10     1082.38     1108.53     17.39 o
   1   5  10     1082.12     1107.23     26.15 o
   3   5  10      285.64      299.94      8.64 o
   5   5  10       13.28        9.93      4.84 o
   7   5  10       85.84       72.85     11.76 o
  -8   6  10       12.48       -1.65     14.96 o
  -6   6  10      115.46      125.70     17.25 o
  -4   6  10      103.56      118.59      4.88 o
  -2   6  10      118.93       93.63      7.80 o
   0   6  10       96.97      135.63      4.27 o
   2   6  10      118.65       91.35      4.40 o
   4   6  10      104.07      103.70      8.21 o
   6   6  10      115.20      121.72     15.24 o
   8   6  10       12.51       -1.16     11.16 o
  -7   7  10       89.26       32.43     30.20 o
  -5   7  10      196.40      170.64     18.67 o
  -3   7  10      383.50      386.03      9.73 o
  -1   7  10      137.25      137.50      3.71 o
   1   7  10      136.99      126.96      4.58 o
   3   7  10      383.16      387.81     10.25 o
   5   7  10      196.31      186.02     24.55 o
   7   7  10       89.10       95.01     13.21 o
  -8   8  10       17.55        3.37     17.43 o
  -6   8  10      108.87      129.41     12.76 o
  -4   8  10      201.30      176.11      6.06 o
  -2   8  10      927.16      905.29     15.28 o
   0   8  10      766.81      744.96     12.62 o
   2   8  10      927.77      882.94     22.73 o
   4   8  10      201.49      199.25      8.47 o
   6   8  10      108.90      102.06      9.38 o
   8   8  10       17.51       14.11     16.90 o
  -7   9  10        6.14       27.91     26.00 o
  -5   9  10      282.90      280.43     14.63 o
  -3   9  10       55.08       46.70      4.89 o
  -1   9  10      785.14      783.71     15.20 o
   1   9  10      785.01      794.70     21.68 o
   3   9  10       54.95       61.08     12.35 o
   5   9  10      283.04      271.48     15.83 o
   7   9  10        6.16       22.42     15.24 o
  -6  10  10       29.96       40.45      9.27 o
  -4  10  10      561.23      547.93     12.73 o
  -2  10  10     1140.66     1144.15     36.17 o
   0  10  10      726.73      696.70     18.36 o
   2  10  10     1141.03     1174.21     23.95 o
   4  10  10      561.11      568.72     25.07 o
   6  10  10       30.07       11.33     11.53 o
  -7  11  10      213.21      255.92     18.63 o
  -5  11  10       70.58       66.73     15.60 o
  -3  11  10      478.44      473.23     12.76 o
  -1  11  10      396.52      392.56     18.98 o
   1  11  10      396.59      391.63     11.41 o
   3  11  10      477.62      464.41     16.41 o
   5  11  10       70.66       73.57     10.64 o
   7  11  10      212.99      243.23     25.08 o
  -6  12  10       77.25       66.97     16.85 o
  -4  12  10       82.00       69.61      6.35 o
  -2  12  10      164.20      161.17      6.02 o
   0  12  10        0.41        4.52     13.55 o
   2  12  10      163.94      163.33     22.00 o
   4  12  10       81.72       92.71     14.34 o
   6  12  10       77.11      104.39     21.01 o
  -5  13  10       38.85       46.99      7.99 o
  -3  13  10       79.62       77.47      5.87 o
  -1  13  10      102.49       91.96     11.73 o
   1  13  10      102.44       78.84     12.98 o
   3  13  10       79.50       81.16      9.87 o
   5  13  10       38.87       30.49     10.94 o
  -6  14  10      198.30      202.04     51.08 o
  -4  14  10       72.95       85.30      8.41 o
  -2  14  10      128.62      123.14      8.67 o
   0  14  10       52.26       63.76      9.67 o
   2  14  10      128.69      106.62     12.05 o
   4  14  10       72.88       73.05     14.96 o
   6  14  10      198.47      223.61     28.50 o
  -5  15  10       30.20       13.64      7.55 o
  -3  15  10       33.67       22.69      7.24 o
  -1  15  10      148.00      179.64     11.43 o
   1  15  10      147.94      162.00     20.32 o
   3  15  10       33.68        7.34      9.71 o
   5  15  10       30.22       41.63     12.95 o
  -4  16  10       12.73       -3.82      8.42 o
  -2  16  10        3.41        8.57      9.66 o
   0  16  10       13.94       27.08      8.24 o
   2  16  10        3.42      -15.24     15.24 o
   4  16  10       12.75       22.30     16.65 o
  -3  17  10        6.77        2.89      9.22 o
  -1  17  10       14.68        8.20     14.72 o
   1  17  10       14.69       24.72     13.28 o
   3  17  10        6.73       -9.03     16.93 o
  -2  18  10        7.48       14.81     11.92 o
   0  18  10       23.46       25.84     20.39 o
   2  18  10        7.46      -16.93     16.93 o
  -1  19  10        4.15       16.73     11.39 o
   1  19  10        4.14       25.40     29.35 o
   2   0  11     2253.71     2362.74     34.78 o
   4   0  11      106.73       92.53      6.48 o
   6   0  11      586.64      577.66     21.16 o
   8   0  11      136.56      132.33     29.35 o
  -9   1  11       20.52       27.09     28.79 o
  -7   1  11       60.15       62.84     14.93 o
  -5   1  11      265.98      236.73     15.52 o
  -3   1  11     1003.91     1076.76     24.52 o
  -1   1  11     1186.40     1225.96     21.83 o
   1   1  11     1185.38     1247.18     25.02 o
   3   1  11     1003.84     1079.78     29.66 o
   5   1  11      265.80      254.95     10.04 o
   7   1  11       60.26       57.43     13.14 o
   9   1  11       20.49       18.84     21.45 o
  -8   2  11       10.40       29.19     18.34 o
  -6   2  11       15.51       16.59      6.18 o
  -4   2  11       31.91       40.18      6.83 o
  -2   2  11      690.66      763.07     14.54 o
   0   2  11     1555.68     1650.20     34.38 o
   2   2  11      691.49      760.89     14.64 o
   4   2  11       32.17       46.78      5.08 o
   6   2  11       15.57       21.40      6.91 o
   8   2  11       10.39       18.08     19.47 o
  -7   3  11        7.99      -13.33     13.33 o
  -5   3  11      576.17      576.66     22.02 o
  -3   3  11     1139.69     1208.28     22.31 o
  -1   3  11     1295.46     1350.40     25.83 o
   1   3  11     1296.54     1318.40     23.38 o
   3   3  11     1138.59     1204.70     20.91 o
   5   3  11      576.65      568.82     14.47 o
   7   3  11        7.97       19.14     28.79 o
  -8   4  11      108.85      164.12     71.69 o
  -6   4  11       86.52       70.21     13.89 o
  -4   4  11     1845.25     1860.24     45.74 o
  -2   4  11      788.75      867.43     18.92 o
   0   4  11     7259.16     7338.53    116.49 o
   2   4  11      788.43      865.08     16.54 o
   4   4  11     1844.38     1766.56     31.09 o
   6   4  11       86.34       70.95     13.55 o
   8   4  11      108.68      131.32     15.31 o
  -7   5  11       65.35       62.40     15.95 o
  -5   5  11      128.91      126.76     11.92 o
  -3   5  11      127.57      109.05      6.45 o
  -1   5  11      735.12      771.82     12.51 o
   1   5  11      734.43      744.86     12.03 o
   3   5  11      127.75      119.18      5.47 o
   5   5  11      128.99      126.66      8.33 o
   7   5  11       65.45       84.50     11.61 o
  -8   6  11       36.40       24.13     18.80 o
  -6   6  11      373.31      388.91     35.56 o
  -4   6  11      636.09      641.80     16.05 o
  -2   6  11      730.75      754.99     32.59 o
   0   6  11       38.91       22.48      2.81 o
   2   6  11      731.07      751.00     13.80 o
   4   6  11      636.94      644.15     18.60 o
   6   6  11      373.31      323.34     41.49 o
   8   6  11       36.43       54.34     27.66 o
  -7   7  11       64.00       46.03     27.66 o
  -5   7  11      199.35      203.06     12.39 o
  -3   7  11      693.70      671.75     26.62 o
  -1   7  11      630.77      609.38     11.42 o
   1   7  11      631.08      634.46     12.40 o
   3   7  11      692.76      693.41     13.01 o
   5   7  11      199.27      185.12      9.16 o
   7   7  11       63.79       80.23     35.84 o
  -8   8  11        6.22       10.10     53.62 o
  -6   8  11       41.82       49.09     13.83 o
  -4   8  11      464.83      441.73     38.11 o
  -2   8  11      153.54      155.40      7.09 o
   0   8  11     1623.21     1565.46     26.59 o
   2   8  11      153.60      173.83      7.56 o
   4   8  11      464.31      443.84     20.31 o
   6   8  11       41.91       56.16     17.50 o
   8   8  11        6.22      -13.22     36.69 o
  -7   9  11      210.76      193.38     18.84 o
  -5   9  11      186.48      161.56     15.54 o
  -3   9  11      651.81      635.53     16.11 o
  -1   9  11      330.22      345.64     17.25 o
   1   9  11      329.89      318.90     17.84 o
   3   9  11      652.63      622.57     29.28 o
   5   9  11      186.28      177.23     18.89 o
   7   9  11      210.91      192.36     34.71 o
  -6  10  11      190.23      215.87     21.48 o
  -4  10  11      364.84      327.11     10.80 o
  -2  10  11      165.81      170.62      7.89 o
   0  10  11      617.07      518.19     29.92 o
   2  10  11      165.99      148.50     16.88 o
   4  10  11      365.78      339.50     19.49 o
   6  10  11      190.34      186.49     15.44 o
  -7  11  11        5.55       31.73     17.78 o
  -5  11  11       53.46       51.19     12.81 o
  -3  11  11        9.45       -4.75      5.22 o
  -1  11  11       89.27       91.31      5.97 o
   1  11  11       89.05       80.27     10.81 o
   3  11  11        9.49       22.41      6.34 o
   5  11  11       53.31       69.08     14.82 o
   7  11  11        5.55       51.76     17.22 o
  -6  12  11       82.75       83.85     10.28 o
  -4  12  11       78.11       77.60      8.58 o
  -2  12  11      134.28      137.30      9.12 o
   0  12  11      294.19      239.25     16.96 o
   2  12  11      134.15      110.11      9.60 o
   4  12  11       77.93       70.65     11.43 o
   6  12  11       82.64      116.86     16.27 o
  -5  13  11      101.70      113.90     26.98 o
  -3  13  11       40.98       38.92     11.32 o
  -1  13  11       39.52       41.49      7.38 o
   1  13  11       39.46       50.80     14.68 o
   3  13  11       41.06       19.27      7.59 o
   5  13  11      101.80      121.54     13.66 o
  -6  14  11       36.57       36.69     20.32 o
  -4  14  11        9.14       10.21      9.59 o
  -2  14  11       53.71       48.08      7.87 o
   0  14  11       37.14       57.88     11.88 o
   2  14  11       53.75       49.93     22.30 o
   4  14  11        9.12        3.25      9.04 o
   6  14  11       36.65       43.99     19.03 o
  -5  15  11       21.07       18.78     18.99 o
  -3  15  11       66.95       60.28      9.43 o
  -1  15  11      117.16      112.33     23.14 o
   1  15  11      117.28      102.73     19.76 o
   3  15  11       66.79        6.21     15.24 o
   5  15  11       21.09       35.17     15.02 o
  -4  16  11       89.25      118.93     14.28 o
  -2  16  11       10.09       35.19     12.42 o
   0  16  11       52.34       92.82     15.77 o
   2  16  11       10.09       26.53     18.63 o
   4  16  11       89.35      101.58     25.40 o
  -3  17  11       47.09       59.98     13.09 o
  -1  17  11       18.44       28.66      9.88 o
   1  17  11       18.51       15.20     20.60 o
   3  17  11       46.97       73.38     22.01 o
  -2  18  11        8.36      -13.48     20.32 o
   0  18  11       34.45       78.28     16.81 o
   2  18  11        8.37       -2.07     13.58 o
  -1  19  11      213.07      279.50     26.31 o
   1  19  11      212.97      310.98     93.13 o
   0   0  12     2019.90     2070.13     46.47 o
   2   0  12      678.96      687.59     15.91 o
   4   0  12      510.70      490.78     12.33 o
   6   0  12      247.25      234.75     11.37 o
   8   0  12       15.72        5.07     16.13 o
  -7   1  12      266.62      250.21     21.73 o
  -5   1  12      663.54      646.96     28.50 o
  -3   1  12       42.90       51.65      6.93 o
  -1   1  12     1567.20     1516.77     29.89 o
   1   1  12     1566.94     1542.28     30.04 o
   3   1  12       43.09       58.89      5.30 o
   5   1  12      663.13      640.86     19.00 o
   7   1  12      266.56      280.79     21.85 o
  -8   2  12      278.12      352.61     57.86 o
  -6   2  12       95.82       85.23     11.29 o
  -4   2  12     1320.84     1245.02     28.46 o
  -2   2  12      391.66      409.65     10.75 o
   0   2  12     1109.42     1146.22     20.41 o
   2   2  12      391.68      381.21      9.39 o
   4   2  12     1322.58     1321.45     27.74 o
   6   2  12       95.87       93.44      8.35 o
   8   2  12      278.34      250.48     29.92 o
  -7   3  12      366.55      414.74     33.87 o
  -5   3  12      714.46      614.13     45.16 o
  -3   3  12      290.70      290.01      8.39 o
  -1   3  12      655.97      664.60     15.75 o
   1   3  12      656.41      667.90     12.35 o
   3   3  12      291.37      307.46      8.13 o
   5   3  12      714.62      649.70     28.33 o
   7   3  12      366.76      364.45     28.79 o
  -8   4  12      290.08      340.97     45.72 o
  -6   4  12      136.19      131.67     19.73 o
  -4   4  12      808.97      839.03     21.38 o
  -2   4  12       31.76       38.25      8.27 o
   0   4  12       72.51       60.53      4.50 o
   2   4  12       31.81       42.86      4.73 o
   4   4  12      809.29      807.04     18.48 o
   6   4  12      136.28      136.90     12.83 o
   8   4  12      290.08      327.08     20.76 o
  -7   5  12       79.80      161.44     80.15 o
  -5   5  12       52.69       33.28      8.71 o
  -3   5  12      155.79      157.62     10.92 o
  -1   5  12       47.51       44.91      5.30 o
   1   5  12       47.34       49.32      2.86 o
   3   5  12      155.70      136.55      5.80 o
   5   5  12       52.53       44.94      6.04 o
   7   5  12       79.64       64.92     11.06 o
  -8   6  12       56.74       95.23     20.75 o
  -6   6  12       50.27      -16.93     16.93 o
  -4   6  12        8.31        3.69      4.41 o
  -2   6  12      176.90      171.80      5.97 o
   0   6  12       89.68       94.77      6.34 o
   2   6  12      176.84      176.21      6.28 o
   4   6  12        8.48        6.64      4.63 o
   6   6  12       50.26       44.26     16.84 o
   8   6  12       56.92       77.11     33.87 o
  -7   7  12       12.30      -20.88     20.88 o
  -5   7  12       22.91       19.07     18.34 o
  -3   7  12       21.14       13.97      8.35 o
  -1   7  12       28.21       26.42      5.90 o
   1   7  12       28.36       21.00      4.07 o
   3   7  12       21.04       14.99      3.58 o
   5   7  12       22.93        4.69      5.47 o
   7   7  12       12.31       34.78     10.28 o
  -8   8  12       62.08       62.36     27.94 o
  -6   8  12      203.84      175.53     18.85 o
  -4   8  12      816.87      826.86     23.33 o
  -2   8  12      456.66      440.18      9.40 o
   0   8  12     3811.16     3928.44     70.64 o
   2   8  12      456.74      480.69     16.82 o
   4   8  12      817.34      866.47     27.02 o
   6   8  12      203.97      209.94     15.51 o
   8   8  12       62.02       53.61     31.04 o
  -7   9  12       18.51       38.77     18.06 o
  -5   9  12      275.05      305.95     20.22 o
  -3   9  12     1030.89     1041.00     21.43 o
  -1   9  12     1638.24     1599.96     28.75 o
   1   9  12     1639.21     1551.82     41.84 o
   3   9  12     1030.72     1028.48     40.43 o
   5   9  12      275.38      295.36     27.71 o
   7   9  12       18.50       -5.17     38.38 o
  -6  10  12      112.29      130.13     16.37 o
  -4  10  12      205.44      200.17      8.50 o
  -2  10  12      280.82      285.81      7.68 o
   0  10  12       14.57       20.23      5.95 o
   2  10  12      280.66      295.58     27.09 o
   4  10  12      205.47      235.45     12.70 o
   6  10  12      112.34      131.10     31.70 o
  -7  11  12        1.04        2.03     18.91 o
  -5  11  12       81.06       92.98     10.47 o
  -3  11  12      381.93      385.93     13.79 o
  -1  11  12      798.21      797.62     24.64 o
   1  11  12      798.31      854.01     21.63 o
   3  11  12      381.42      345.49     14.31 o
   5  11  12       81.04       97.08     22.08 o
   7  11  12        1.02       -6.71     29.07 o
  -6  12  12       74.16       86.05     11.39 o
  -4  12  12      139.13      132.37      9.83 o
  -2  12  12       74.15       86.71      9.43 o
   0  12  12      740.58      789.85     94.83 o
   2  12  12       74.18       67.05      8.08 o
   4  12  12      139.38      134.91     21.15 o
   6  12  12       74.16       78.55     25.83 o
  -5  13  12       64.97       66.81     10.29 o
  -3  13  12      166.22      145.02      9.17 o
  -1  13  12      103.87      121.19     11.47 o
   1  13  12      103.74      118.65     14.96 o
   3  13  12      166.41      181.92     12.22 o
   5  13  12       65.00       76.54     35.56 o
  -4  14  12      111.28      116.84     13.09 o
  -2  14  12       53.40       56.46     10.45 o
   0  14  12      291.93      344.68     27.85 o
   2  14  12       53.42       73.38     18.06 o
   4  14  12      111.29      106.88     15.43 o
  -5  15  12        9.18       -9.78      9.78 o
  -3  15  12        2.32       -1.60     14.26 o
  -1  15  12       33.35       38.28     18.47 o
   1  15  12       33.24       47.98     17.50 o
   3  15  12        2.34       35.56     16.37 o
   5  15  12        9.23       -0.21     11.57 o
  -4  16  12       48.76       89.26     13.86 o
  -2  16  12       28.52       24.82     10.12 o
   0  16  12      261.37      330.68     26.57 o
   2  16  12       28.54       47.41     18.63 o
   4  16  12       48.85       96.56     15.91 o
  -3  17  12       55.18       37.39     11.98 o
  -1  17  12       18.22        8.80     13.50 o
   1  17  12       18.21       32.69     14.36 o
   3  17  12       55.23       50.80     23.14 o
  -2  18  12        3.15        3.95     17.50 o
   0  18  12       85.49       96.84     19.25 o
   2  18  12        3.14       -9.99     32.46 o
   2   0  13      716.34      739.47     14.44 o
   4   0  13      118.99      101.45      6.73 o
   6   0  13      101.89       97.89     10.58 o
   8   0  13       57.81       60.43     17.90 o
  -7   1  13      114.17       93.90     15.24 o
  -5   1  13      110.81       91.57     10.72 o
  -3   1  13      108.48      122.89      5.16 o
  -1   1  13      495.63      507.07     13.25 o
   1   1  13      495.64      529.08     12.95 o
   3   1  13      108.55      114.27      8.46 o
   5   1  13      111.08      112.13     18.27 o
   7   1  13      114.03       77.33     15.80 o
  -8   2  13       44.17       51.06     17.76 o
  -6   2  13       36.22       31.48      9.29 o
  -4   2  13      432.89      455.13     16.19 o
  -2   2  13      836.40      902.30     21.01 o
   0   2  13      371.00      367.61      8.43 o
   2   2  13      836.41      923.80     18.10 o
   4   2  13      431.83      460.76     11.93 o
   6   2  13       36.21       31.04      8.78 o
   8   2  13       44.07       34.04     33.87 o
  -7   3  13      207.06      219.71     44.59 o
  -5   3  13      736.18      795.88     47.41 o
  -3   3  13      382.24      386.00     22.89 o
  -1   3  13      223.55      238.63      8.47 o
   1   3  13      222.85      252.74     11.00 o
   3   3  13      382.99      393.82     13.82 o
   5   3  13      734.93      722.60     24.53 o
   7   3  13      207.14      212.59     16.84 o
  -8   4  13       31.04       11.94     28.22 o
  -6   4  13       72.10       54.35     14.49 o
  -4   4  13      363.60      309.39     11.43 o
  -2   4  13      517.94      505.19     14.66 o
   0   4  13      553.78      600.51     13.82 o
   2   4  13      517.77      522.14     11.52 o
   4   4  13      364.55      332.97      9.20 o
   6   4  13       72.14       79.42      9.02 o
   8   4  13       30.93       33.06     12.96 o
  -7   5  13       37.84       45.12     14.06 o
  -5   5  13     1124.74      989.49     53.62 o
  -3   5  13       27.99       16.75      6.61 o
  -1   5  13     1866.22     1891.15     36.87 o
   1   5  13     1866.10     1868.52     27.65 o
   3   5  13       27.96       26.15      6.74 o
   5   5  13     1124.75     1059.21     33.86 o
   7   5  13       37.82       47.48     11.00 o
  -8   6  13       36.77       59.79     20.13 o
  -6   6  13       51.94       47.41     20.32 o
  -4   6  13      213.23      226.01     10.72 o
  -2   6  13      195.52      189.87      6.93 o
   0   6  13       11.22       22.09      5.62 o
   2   6  13      195.62      180.62      9.94 o
   4   6  13      213.66      228.04     10.93 o
   6   6  13       51.95       43.62     12.01 o
   8   6  13       36.79       40.45     18.17 o
  -7   7  13       76.11       87.37     20.15 o
  -5   7  13      743.83      738.78     38.67 o
  -3   7  13      602.23      611.93     15.38 o
  -1   7  13      790.52      805.79     20.94 o
   1   7  13      790.99      796.77     18.59 o
   3   7  13      602.54      598.80     26.59 o
   5   7  13      744.06      750.14     19.87 o
   7   7  13       76.22       85.25     12.62 o
  -6   8  13       58.75       77.42     13.05 o
  -4   8  13      186.38      182.86     21.03 o
  -2   8  13      198.42      199.42      5.53 o
   0   8  13      222.41      240.65     10.46 o
   2   8  13      198.39      219.50      9.73 o
   4   8  13      186.68      189.62      8.01 o
   6   8  13       58.73       63.84     18.91 o
  -7   9  13       60.54       70.49     27.79 o
  -5   9  13       46.29       50.95     24.51 o
  -3   9  13      113.24      100.50      6.13 o
  -1   9  13      927.40      951.37     30.80 o
   1   9  13      928.71      922.24     28.21 o
   3   9  13      112.97      115.13     13.26 o
   5   9  13       46.48       49.16      8.17 o
   7   9  13       60.62       37.75     21.73 o
  -6  10  13       12.29        2.21      8.25 o
  -4  10  13       66.96       65.21      9.78 o
  -2  10  13       89.38       97.21      5.01 o
   0  10  13      458.28      447.40     16.05 o
   2  10  13       89.35      118.39     21.32 o
   4  10  13       67.19       63.14     14.68 o
   6  10  13       12.29      -16.09     26.94 o
  -7  11  13      204.85      186.83     40.64 o
  -5  11  13       30.29       49.59      7.54 o
  -3  11  13      608.21      647.81     17.10 o
  -1  11  13      576.33      517.49     20.12 o
   1  11  13      575.23      531.39     16.97 o
   3  11  13      608.22      560.05     24.59 o
   5  11  13       30.42       65.96     25.92 o
   7  11  13      204.80      229.17     32.17 o
  -6  12  13       26.35       22.91     13.25 o
  -4  12  13        6.21       -0.32      6.30 o
  -2  12  13        8.01       -5.96      8.11 o
   0  12  13       83.18       89.92     19.47 o
   2  12  13        8.00       11.61      9.77 o
   4  12  13        6.12       -6.83     10.01 o
   6  12  13       26.37       42.06     13.00 o
  -5  13  13        8.33       37.56     12.30 o
  -3  13  13      128.04      137.17     16.76 o
  -1  13  13       38.47       33.55      8.12 o
   1  13  13       38.40       48.16     27.66 o
   3  13  13      128.00      157.33     26.44 o
   5  13  13        8.35       16.97     12.10 o
  -4  14  13       52.17       16.98     12.23 o
  -2  14  13       13.03        5.70      9.70 o
   0  14  13       95.11      119.39     14.13 o
   2  14  13       13.04        6.21     15.80 o
   4  14  13       52.15        2.82     16.93 o
  -5  15  13       20.00       16.54     12.36 o
  -3  15  13        7.79       11.51     10.35 o
  -1  15  13       22.65        5.61      8.26 o
   1  15  13       22.64       68.30     17.50 o
   3  15  13        7.84       10.16     16.93 o
   5  15  13       19.99        2.81     12.72 o
  -4  16  13       31.11       31.81     12.17 o
  -2  16  13       28.62       19.60     14.67 o
   0  16  13      101.24       68.90     17.49 o
   2  16  13       28.64       -8.47     17.50 o
   4  16  13       31.00       46.29     18.63 o
  -3  17  13       29.82       16.02     23.76 o
  -1  17  13       23.55       35.44     18.91 o
   1  17  13       23.43        7.09     25.96 o
   3  17  13       29.82       41.21     24.27 o
   0  18  13      385.93      456.99     37.24 o
   0   0  14       85.26      113.48      8.75 o
   2   0  14       62.49       63.88      3.82 o
   4   0  14        2.67        5.88      5.53 o
   6   0  14      254.80      229.92     15.02 o
   8   0  14       48.77       16.02     19.05 o
  -7   1  14       28.87       32.74     20.32 o
  -5   1  14      392.57      360.09     21.94 o
  -3   1  14       66.24       62.34     10.99 o
  -1   1  14      727.13      754.17     17.77 o
   1   1  14      726.21      724.71     16.80 o
   3   1  14       66.49       80.23      5.10 o
   5   1  14      392.83      380.36     14.28 o
   7   1  14       28.86       30.88     10.37 o
  -8   2  14       38.18       49.82     20.88 o
  -6   2  14      341.56      322.19     22.86 o
  -4   2  14      340.67      293.96     11.35 o
  -2   2  14      269.28      261.53     10.51 o
   0   2  14     2911.70     3029.97     56.56 o
   2   2  14      269.21      253.50      8.96 o
   4   2  14      340.16      291.14     11.29 o
   6   2  14      341.40      369.70     16.72 o
   8   2  14       38.22       67.31     20.04 o
  -7   3  14      238.77      189.66     29.92 o
  -5   3  14      855.19      857.70     71.69 o
  -3   3  14      359.77      353.24     11.73 o
  -1   3  14      161.01      159.21      6.67 o
   1   3  14      161.41      147.31      6.76 o
   3   3  14      359.89      367.61     10.67 o
   5   3  14      855.83      863.71     23.32 o
   7   3  14      238.83      269.85     24.55 o
  -8   4  14        9.29       10.83     18.53 o
  -6   4  14      227.32      196.99     28.79 o
  -4   4  14      208.15      198.13     15.43 o
  -2   4  14      335.62      331.56     11.23 o
   0   4  14      187.76      190.12      9.29 o
   2   4  14      335.34      325.28     20.74 o
   4   4  14      207.79      205.45     10.38 o
   6   4  14      227.35      206.44     23.85 o
   8   4  14        9.26      -12.62     12.62 o
  -7   5  14       17.71       14.21     14.56 o
  -5   5  14      287.44      267.54     23.15 o
  -3   5  14       49.37       58.95     18.06 o
  -1   5  14      164.83      147.47     12.79 o
   1   5  14      165.44      149.20      4.76 o
   3   5  14       49.33       64.55     11.09 o
   5   5  14      288.04      248.08     16.70 o
   7   5  14       17.68       19.04     17.50 o
  -8   6  14        6.37       38.25     35.56 o
  -6   6  14      101.79       98.78     24.84 o
  -4   6  14        9.76       13.69      9.15 o
  -2   6  14      255.55      251.18     23.68 o
   0   6  14       63.19       67.37      6.17 o
   2   6  14      255.60      263.14     21.05 o
   4   6  14        9.59       11.58      4.58 o
   6   6  14      101.87      112.72     14.99 o
   8   6  14        6.42        5.96     33.02 o
  -7   7  14       15.17       38.39     18.93 o
  -5   7  14      215.21      183.03     20.32 o
  -3   7  14      133.88      113.93     12.89 o
  -1   7  14      789.30      792.21     20.69 o
   1   7  14      788.20      762.63     18.10 o
   3   7  14      134.28      126.16      9.78 o
   5   7  14      214.91      204.32     12.96 o
   7   7  14       15.17        6.91     42.33 o
  -6   8  14       20.23       15.58     12.21 o
  -4   8  14       80.70       99.23     17.06 o
  -2   8  14      291.23      256.24      7.83 o
   0   8  14      207.97      256.27      8.36 o
   2   8  14      291.22      271.80     13.51 o
   4   8  14       80.51      100.50     19.19 o
   6   8  14       20.23       39.66     12.23 o
  -7   9  14       50.32       74.15     23.60 o
  -5   9  14        0.59        4.79     13.24 o
  -3   9  14       20.26       20.51      4.79 o
  -1   9  14       10.55       46.01     19.76 o
   1   9  14       10.47       30.01      7.07 o
   3   9  14       20.26       24.06      5.90 o
   5   9  14        0.61       14.27     14.24 o
   7   9  14       50.35       20.29     16.71 o
  -6  10  14       24.59       11.49     16.37 o
  -4  10  14      262.69      268.26     12.16 o
  -2  10  14     1078.60     1038.83     39.99 o
   0  10  14      840.54      818.33     28.50 o
   2  10  14     1078.85     1072.58     35.38 o
   4  10  14      262.64      271.85     16.17 o
   6  10  14       24.61       40.40     22.81 o
  -5  11  14      151.61      158.90     12.57 o
  -3  11  14      521.03      502.48     15.23 o
  -1  11  14      111.39      139.40      9.55 o
   1  11  14      111.38      132.86      8.43 o
   3  11  14      521.27      532.57     52.78 o
   5  11  14      151.86      132.74     14.09 o
  -6  12  14        3.87       18.20     14.68 o
  -4  12  14        5.86       -4.26     12.35 o
  -2  12  14       27.52       25.93     13.30 o
   0  12  14      141.13       83.10     13.90 o
   2  12  14       27.49       12.75      8.52 o
   4  12  14        5.85       11.37      9.83 o
   6  12  14        3.89       13.21     12.85 o
  -5  13  14       58.62       77.28     21.54 o
  -3  13  14       71.94       94.37     24.77 o
  -1  13  14       76.07       88.73      9.51 o
   1  13  14       75.93       49.67     13.55 o
   3  13  14       72.07       74.52     13.33 o
   5  13  14       58.47       94.73     17.33 o
  -4  14  14       79.55       87.76     13.62 o
  -2  14  14       14.86       10.54      9.71 o
   0  14  14       91.25      106.75     12.68 o
   2  14  14       14.86        1.13     16.93 o
   4  14  14       79.84      102.56     33.87 o
  -3  15  14       54.75       80.13     12.81 o
  -1  15  14      172.04      190.29     15.94 o
   1  15  14      172.36      159.74     25.96 o
   3  15  14       54.65       12.98     19.76 o
  -2  16  14       13.49       -3.44     10.72 o
   0  16  14        9.57       19.37     19.47 o
   2  16  14       13.48       17.50     21.45 o
  -1  17  14      210.61      220.67     39.79 o
   1  17  14      210.49      224.51     25.08 o
   0  18  14       19.56        4.78     37.25 o
   2   0  15        5.22        7.08      4.16 o
   4   0  15       52.66       64.69      8.47 o
   6   0  15       21.44        9.78     12.42 o
   8   0  15       56.11       31.63     27.09 o
  -7   1  15      117.00      115.83     20.41 o
  -5   1  15      116.51      113.58      8.28 o
  -3   1  15       17.79       21.89      3.80 o
  -1   1  15      368.73      378.10     18.74 o
   1   1  15      369.50      373.25     11.65 o
   3   1  15       17.84       12.82      4.69 o
   5   1  15      116.72      137.91     13.66 o
   7   1  15      117.02      118.04     14.44 o
  -8   2  15      199.20      174.05     25.39 o
  -6   2  15      193.94      169.34     24.27 o
  -4   2  15      309.72      328.70     17.34 o
  -2   2  15      593.22      552.57     25.43 o
   0   2  15        4.88        8.16      6.93 o
   2   2  15      593.63      552.83     11.08 o
   4   2  15      310.43      346.63     11.41 o
   6   2  15      193.98      193.33     14.16 o
   8   2  15      199.41      191.45     22.01 o
  -7   3  15      285.41      324.56     38.95 o
  -5   3  15      377.83      308.19     32.74 o
  -3   3  15      815.02      822.77     28.29 o
  -1   3  15      603.80      604.51     16.21 o
   1   3  15      604.56      606.94     13.89 o
   3   3  15      814.65      824.35     19.12 o
   5   3  15      378.29      353.12     13.36 o
   7   3  15      285.37      281.68     20.17 o
  -8   4  15       38.41       21.68     20.53 o
  -6   4  15        8.28       30.48     22.58 o
  -4   4  15       15.42       10.87      8.21 o
  -2   4  15      492.82      472.68     14.34 o
   0   4  15     1073.51     1102.84     22.01 o
   2   4  15      492.78      464.85     15.23 o
   4   4  15       15.42       27.15     16.24 o
   6   4  15        8.27        4.70     17.22 o
   8   4  15       38.45       50.03     22.86 o
  -7   5  15       51.68       72.35     33.02 o
  -5   5  15       13.12       16.12     11.55 o
  -3   5  15      130.78      139.45      6.87 o
  -1   5  15      105.72       88.66      6.83 o
   1   5  15      105.41       87.98      5.44 o
   3   5  15      130.87      130.65     13.77 o
   5   5  15       13.03       10.94      7.90 o
   7   5  15       51.70       75.64     15.80 o
  -6   6  15      160.04      177.80     29.92 o
  -4   6  15       42.69       35.00     16.10 o
  -2   6  15      113.63      107.84      4.77 o
   0   6  15        0.21        5.70      6.11 o
   2   6  15      113.52      116.34      6.32 o
   4   6  15       42.76       44.31     17.50 o
   6   6  15      159.95      136.17     11.21 o
  -7   7  15       22.28       63.53     19.11 o
  -5   7  15       44.46       53.10     12.31 o
  -3   7  15      333.41      321.04     13.87 o
  -1   7  15      151.20      153.77      8.06 o
   1   7  15      150.94      154.75      7.31 o
   3   7  15      333.51      319.30     27.85 o
   5   7  15       44.39       52.12     12.02 o
   7   7  15       22.24       29.26     15.24 o
  -6   8  15       19.60       32.44     19.19 o
  -4   8  15       24.54        2.56      8.46 o
  -2   8  15        3.71        3.25      4.02 o
   0   8  15      110.32      121.49     10.61 o
   2   8  15        3.69        9.60      7.54 o
   4   8  15       24.51       10.22      6.37 o
   6   8  15       19.53        8.75     11.57 o
  -7   9  15       16.37        7.02     19.76 o
  -5   9  15      118.30      120.12     12.88 o
  -3   9  15      112.45      104.81      6.32 o
  -1   9  15      375.54      319.90     20.39 o
   1   9  15      375.49      317.52     11.37 o
   3   9  15      112.58      102.94     11.49 o
   5   9  15      118.45      106.21     11.98 o
   7   9  15       16.37       -4.10     22.01 o
  -6  10  15      174.01      213.46     31.04 o
  -4  10  15       82.22       75.27      7.48 o
  -2  10  15       78.73      105.93      9.09 o
   0  10  15     1218.27     1239.92     32.24 o
   2  10  15       78.57       56.88      8.99 o
   4  10  15       81.84       64.33     12.88 o
   6  10  15      174.14      175.97     23.85 o
  -5  11  15        5.91       -4.25      9.56 o
  -3  11  15      136.99      159.75     24.84 o
  -1  11  15       52.08       39.79     12.57 o
   1  11  15       52.28       32.71      6.70 o
   3  11  15      136.92      134.92     10.94 o
   5  11  15        5.96       31.04     12.41 o
  -6  12  15      112.65      113.22     32.17 o
  -4  12  15       89.97      117.79     13.13 o
  -2  12  15      135.27      138.21     12.87 o
   0  12  15       34.35        8.05     11.89 o
   2  12  15      135.25      163.27     22.72 o
   4  12  15       90.16      124.60     14.40 o
   6  12  15      112.66       95.73     16.56 o
  -5  13  15       27.18       54.41     12.12 o
  -3  13  15       36.18       18.25     10.52 o
  -1  13  15       21.40       31.60      9.19 o
   1  13  15       21.50       30.48     10.98 o
   3  13  15       36.17       32.74     19.19 o
   5  13  15       27.28       34.60     16.96 o
  -4  14  15       12.68       12.51     11.06 o
  -2  14  15        1.96       11.99     12.21 o
   0  14  15       45.53       58.01     11.19 o
   2  14  15        1.97       -3.95     16.37 o
   4  14  15       12.65       42.71     15.58 o
  -3  15  15       23.13       41.61     19.65 o
  -1  15  15        0.58      -10.32     10.32 o
   1  15  15        0.56       -9.60     16.93 o
   3  15  15       23.09       16.37     14.11 o
  -2  16  15       29.76       36.28     31.61 o
   0  16  15       37.91       39.63     13.81 o
   2  16  15       29.71       56.45     24.27 o
  -1  17  15      137.14      162.60     17.60 o
   1  17  15      137.02      142.24     28.79 o
   0   0  16     3060.54     3098.06     75.62 o
   2   0  16      996.57     1036.04     18.33 o
   4   0  16      226.76      233.72     12.34 o
   6   0  16       32.36       27.07     14.68 o
   8   0  16        0.19        6.06     15.52 o
  -7   1  16       20.78        5.29     21.45 o
  -5   1  16        7.23       10.19      6.66 o
  -3   1  16      241.73      230.55      9.21 o
  -1   1  16      526.04      541.36     19.72 o
   1   1  16      525.81      539.70     14.56 o
   3   1  16      241.70      219.04     12.10 o
   5   1  16        7.29       16.42      8.05 o
   7   1  16       20.80       16.69     11.53 o
  -6   2  16       70.62       62.00     27.94 o
  -4   2  16      159.18      153.06      7.17 o
  -2   2  16      113.85      115.21     10.02 o
   0   2  16       36.70       29.72      6.00 o
   2   2  16      113.62      120.80      4.96 o
   4   2  16      159.05      154.42      8.25 o
   6   2  16       70.53       48.74     11.25 o
  -7   3  16       81.43       64.36     15.72 o
  -5   3  16      353.54      324.28     13.11 o
  -3   3  16       49.45       34.12      6.73 o
  -1   3  16     1048.50     1030.44     20.30 o
   1   3  16     1048.02     1032.80     22.82 o
   3   3  16       49.45       56.57     11.41 o
   5   3  16      352.89      344.03     18.03 o
   7   3  16       81.41       76.04     13.79 o
  -6   4  16       15.77      -14.68     19.76 o
  -4   4  16      202.89      209.16      9.64 o
  -2   4  16      151.11      133.36     16.86 o
   0   4  16       40.14       38.51      5.07 o
   2   4  16      150.85      122.96      9.47 o
   4   4  16      202.65      219.69     19.19 o
   6   4  16       15.86       34.27      8.79 o
  -7   5  16       30.22       23.35     31.04 o
  -5   5  16      100.42       90.88     23.14 o
  -3   5  16       51.25       55.10     11.22 o
  -1   5  16      325.79      286.91     23.99 o
   1   5  16      326.13      294.23      8.88 o
   3   5  16       51.25       44.17      7.42 o
   5   5  16      100.80       96.03      9.47 o
   7   5  16       30.21       25.20     12.34 o
  -6   6  16        4.37       14.68     21.45 o
  -4   6  16      491.92      490.53     42.71 o
  -2   6  16        2.16        1.87      6.03 o
   0   6  16     1108.59     1173.28     28.52 o
   2   6  16        2.18        0.99      4.53 o
   4   6  16      491.78      481.02     26.18 o
   6   6  16        4.41       16.23     19.13 o
  -7   7  16       33.06       47.03     17.11 o
  -5   7  16       58.97       58.41     12.48 o
  -3   7  16      164.59      157.42      6.83 o
  -1   7  16      574.38      548.24     29.97 o
   1   7  16      574.15      538.68     18.00 o
   3   7  16      164.60      177.63     13.74 o
   5   7  16       58.84       61.40     28.71 o
   7   7  16       33.05       34.61     13.39 o
  -6   8  16       32.97       43.26     14.37 o
  -4   8  16        8.56       11.51     11.23 o
  -2   8  16      303.79      323.03     15.87 o
   0   8  16        8.57        2.07      6.87 o
   2   8  16      303.71      318.48     15.93 o
   4   8  16        8.59        9.43     11.22 o
   6   8  16       32.96       36.63     15.05 o
  -5   9  16       43.77       80.48     27.20 o
  -3   9  16      129.15      126.41      7.51 o
  -1   9  16      238.78      210.73     19.11 o
   1   9  16      238.52      192.18      9.24 o
   3   9  16      129.18      149.64      8.50 o
   5   9  16       43.73       33.28     18.09 o
  -6  10  16      129.53      188.46     47.41 o
  -4  10  16       45.88       53.02     11.15 o
  -2  10  16      175.47      183.66     17.91 o
   0  10  16        1.84        2.80      4.78 o
   2  10  16      175.46      218.84     47.13 o
   4  10  16       45.83       35.61     15.15 o
   6  10  16      129.59      136.73     24.05 o
  -5  11  16       12.52       19.21     13.97 o
  -3  11  16        2.78        0.67      9.61 o
  -1  11  16       72.03       78.25      9.40 o
   1  11  16       72.12       47.37     16.49 o
   3  11  16        2.79        8.69     13.12 o
   5  11  16       12.46       19.57     14.94 o
  -4  12  16      128.18      141.93     14.07 o
  -2  12  16      323.51      311.30     20.69 o
   0  12  16      133.53      121.30     13.66 o
   2  12  16      323.17      341.66     23.35 o
   4  12  16      128.11       92.43     16.35 o
  -5  13  16       72.66       86.31     15.05 o
  -3  13  16      110.65      128.23     31.33 o
  -1  13  16       41.23       44.32     11.34 o
   1  13  16       41.27       14.11     17.50 o
   3  13  16      110.74      121.92     24.27 o
   5  13  16       72.71       64.95     41.21 o
  -4  14  16       10.29       28.27     14.13 o
  -2  14  16        2.66       17.91     12.01 o
   0  14  16        3.05       12.65      9.37 o
   2  14  16        2.66       27.66     19.76 o
   4  14  16       10.34       26.34     13.57 o
  -3  15  16       44.04       25.19     11.36 o
  -1  15  16        6.20       -7.28     11.43 o
   1  15  16        6.20       -0.08     12.97 o
   3  15  16       44.01       -4.52     20.88 o
  -2  16  16       11.56        7.40     12.25 o
   0  16  16      268.42      340.81     24.74 o
   2  16  16       11.55      -16.37     20.88 o
   2   0  17      335.75      320.30      9.74 o
   4   0  17       34.88       37.62      9.27 o
   6   0  17       73.95       59.76     10.49 o
  -7   1  17       45.84       31.07     11.45 o
  -5   1  17       15.93       23.16      6.36 o
  -3   1  17      207.47      202.22      7.72 o
  -1   1  17      389.99      341.81     13.21 o
   1   1  17      390.00      354.53     13.18 o
   3   1  17      207.60      185.43     22.68 o
   5   1  17       16.03       19.87      7.15 o
   7   1  17       45.82       51.26     20.04 o
  -6   2  17       41.26       76.79     13.07 o
  -4   2  17        3.66        8.59      6.15 o
  -2   2  17      443.64      407.41     14.36 o
   0   2  17      528.83      509.37     15.03 o
   2   2  17      443.66      447.48     10.42 o
   4   2  17        3.70       14.52      7.28 o
   6   2  17       41.39       82.19     10.68 o
  -7   3  17      151.00      194.41     23.42 o
  -5   3  17      107.37      108.20      8.60 o
  -3   3  17     1110.97     1136.73     34.08 o
  -1   3  17     2771.26     2721.33     55.32 o
   1   3  17     2771.76     2750.93     54.61 o
   3   3  17     1110.36     1103.04     39.67 o
   5   3  17      107.31       86.00      9.36 o
   7   3  17      151.01      131.13     16.25 o
  -6   4  17      141.80      137.73     14.83 o
  -4   4  17      138.66      131.45      8.32 o
  -2   4  17     1096.20     1090.41     41.67 o
   0   4  17      398.42      404.27     12.71 o
   2   4  17     1095.32     1086.37     24.73 o
   4   4  17      138.46      151.90     21.57 o
   6   4  17      141.73      152.35     12.80 o
  -7   5  17       32.83       46.20     20.55 o
  -5   5  17      150.70      135.20     18.34 o
  -3   5  17      610.26      659.30     19.21 o
  -1   5  17      625.52      625.05     23.02 o
   1   5  17      625.62      610.90     13.26 o
   3   5  17      610.30      677.40     18.70 o
   5   5  17      150.93      175.64     13.32 o
   7   5  17       32.85       92.17     52.78 o
  -6   6  17       16.56      -26.53     26.53 o
  -4   6  17      128.22      132.39      8.31 o
  -2   6  17       39.16       40.16      6.87 o
   0   6  17      676.64      720.56     17.00 o
   2   6  17       39.25       29.34      9.18 o
   4   6  17      128.06      123.93     12.58 o
   6   6  17       16.50        7.49      8.59 o
  -7   7  17       59.25       55.88     27.66 o
  -5   7  17       97.94      114.62     25.40 o
  -3   7  17      213.26      249.15      7.26 o
  -1   7  17      394.88      407.26     14.75 o
   1   7  17      394.70      368.13     13.33 o
   3   7  17      213.32      228.30     14.04 o
   5   7  17       97.88       93.00     22.85 o
   7   7  17       59.23       89.90     16.78 o
  -6   8  17       68.46       90.63     16.54 o
  -4   8  17       34.41       37.58      9.78 o
  -2   8  17      419.92      370.99     11.61 o
   0   8  17      507.97      470.36     13.62 o
   2   8  17      419.71      369.59     13.63 o
   4   8  17       34.50       28.10     19.00 o
   6   8  17       68.59       73.94     14.94 o
  -5   9  17       92.72       85.65     13.53 o
  -3   9  17      130.78      140.59     12.28 o
  -1   9  17        0.41        0.19      4.48 o
   1   9  17        0.43       -0.34      6.73 o
   3   9  17      130.96      135.12     16.31 o
   5   9  17       92.77      108.47     14.50 o
  -6  10  17       66.93       75.08     16.79 o
  -4  10  17      219.63      229.02     16.92 o
  -2  10  17       45.73       58.25     19.18 o
   0  10  17       29.84       57.06      6.97 o
   2  10  17       45.53       61.08     12.34 o
   4  10  17      219.36      223.25     16.48 o
   6  10  17       66.75       84.69     15.81 o
  -5  11  17       77.88      105.16     29.04 o
  -3  11  17      228.78      256.90     17.24 o
  -1  11  17        3.26       -6.16      8.32 o
   1  11  17        3.26       10.44     11.18 o
   3  11  17      228.79      244.52     29.11 o
   5  11  17       77.86       95.67     15.26 o
  -4  12  17      106.67      127.48     14.03 o
  -2  12  17       58.56       77.83     24.33 o
   0  12  17        2.28       21.90     11.77 o
   2  12  17       58.70       80.72     19.19 o
   4  12  17      106.80      118.15     35.84 o
  -3  13  17       43.59       35.62     12.29 o
  -1  13  17       14.05       19.18     11.07 o
   1  13  17       14.01        3.89     22.86 o
   3  13  17       43.58       32.74     21.45 o
  -4  14  17       24.58       38.99     25.00 o
  -2  14  17       31.97       53.47     14.47 o
   0  14  17       67.37       96.26     14.21 o
   2  14  17       31.99       24.34     41.49 o
   4  14  17       24.60      106.12     27.66 o
  -3  15  17       38.18       13.41     18.39 o
  -1  15  17       24.97       20.62     12.74 o
   1  15  17       25.04       32.30     16.56 o
   3  15  17       38.16        2.26     15.24 o
   0  16  17        4.45        4.85     13.74 o
   0   0  18     1272.18     1323.64     35.90 o
   2   0  18      333.02      307.88     10.40 o
   4   0  18      222.25      215.63     11.26 o
   6   0  18        7.40       13.52     23.82 o
  -7   1  18        0.24       16.10     10.78 o
  -5   1  18       17.31       16.60      7.09 o
  -3   1  18      406.75      429.90     12.75 o
  -1   1  18      691.66      746.64     36.42 o
   1   1  18      691.08      704.22     22.83 o
   3   1  18      407.18      403.76     14.90 o
   5   1  18       17.36       27.64      8.63 o
   7   1  18        0.23        6.08     21.73 o
  -6   2  18       34.03       18.90     24.55 o
  -4   2  18      101.50      109.61      8.76 o
  -2   2  18        6.05       -1.18      5.64 o
   0   2  18      616.40      643.47     18.34 o
   2   2  18        6.12        5.02      3.36 o
   4   2  18      101.57      101.43     20.05 o
   6   2  18       34.05       59.62     10.00 o
  -7   3  18        9.11       -1.21     13.14 o
  -5   3  18       72.89       68.65      8.83 o
  -3   3  18       14.18        7.63      4.59 o
  -1   3  18      204.51      198.01      6.99 o
   1   3  18      204.13      185.92     18.71 o
   3   3  18       14.20       18.30      6.04 o
   5   3  18       72.62       96.76     12.43 o
   7   3  18        9.11       39.54     31.33 o
  -6   4  18       56.20       42.48     13.93 o
  -4   4  18       58.26       65.30      8.96 o
  -2   4  18      198.63      216.26     17.71 o
   0   4  18      446.77      413.62     17.33 o
   2   4  18      198.89      192.03      9.20 o
   4   4  18       58.20       46.64      7.75 o
   6   4  18       56.24       38.80     16.00 o
  -7   5  18       20.21       33.19     20.65 o
  -5   5  18       62.66       42.32     11.11 o
  -3   5  18       54.05       61.53     14.37 o
  -1   5  18       22.06        8.55     10.13 o
   1   5  18       21.89       17.24      3.22 o
   3   5  18       54.23       61.17      6.73 o
   5   5  18       62.57       38.47     25.79 o
   7   5  18       20.24        2.78     14.35 o
  -6   6  18        1.62      -14.11     22.58 o
  -4   6  18      272.07      258.47     10.08 o
  -2   6  18      882.69      885.07     26.08 o
   0   6  18     1519.59     1467.90     29.75 o
   2   6  18      882.61      881.59     42.86 o
   4   6  18      272.20      277.68     22.34 o
   6   6  18        1.59       16.80     13.01 o
  -5   7  18       29.31       27.85     14.10 o
  -3   7  18       41.50       35.17      7.16 o
  -1   7  18        4.84       11.76      5.06 o
   1   7  18        4.91        1.92      6.71 o
   3   7  18       41.43       58.21      8.02 o
   5   7  18       29.37       31.33      9.90 o
  -6   8  18        6.43       40.84     15.43 o
  -4   8  18      215.47      220.98     24.15 o
  -2   8  18       86.79       83.32      7.48 o
   0   8  18      189.59      196.40      8.28 o
   2   8  18       86.74       81.72     10.82 o
   4   8  18      215.56      203.65     12.86 o
   6   8  18        6.46       -0.75     13.15 o
  -5   9  18       34.06       31.74     11.81 o
  -3   9  18       50.14       82.66     12.05 o
  -1   9  18      127.37      140.59      8.24 o
   1   9  18      127.26      124.55     13.62 o
   3   9  18       50.25       50.40     14.81 o
   5   9  18       34.09       50.79     13.28 o
  -4  10  18       66.52       68.56     15.27 o
  -2  10  18       58.04       40.84     13.22 o
   0  10  18       10.17        9.02     11.29 o
   2  10  18       58.02       57.82     11.78 o
   4  10  18       66.45       67.66     12.48 o
  -5  11  18       42.66       72.09     14.60 o
  -3  11  18      164.57      173.31     15.96 o
  -1  11  18      128.90      116.25     13.22 o
   1  11  18      129.03      122.06     16.93 o
   3  11  18      164.42      116.34     17.28 o
   5  11  18       42.64       53.70     18.63 o
  -4  12  18       36.35       28.27     14.51 o
  -2  12  18      117.30      130.05     14.94 o
   0  12  18       10.95       14.76     16.37 o
   2  12  18      117.41      110.36     16.56 o
   4  12  18       36.40       40.44     13.77 o
  -3  13  18       37.51       39.05     13.48 o
  -1  13  18        2.51       14.41     17.62 o
   1  13  18        2.47       -3.46     17.22 o
   3  13  18       37.62       32.17     24.84 o
  -2  14  18       49.67       54.79     15.84 o
   0  14  18       24.15       34.25     12.74 o
   2  14  18       49.51       49.11     25.40 o
  -1  15  18       15.72        8.65     16.54 o
   1  15  18       15.68       32.11     16.96 o
   2   0  19        0.47        7.99      5.82 o
   4   0  19       15.15       13.58      7.75 o
   6   0  19       11.34       12.66     11.91 o
  -7   1  19       25.07        7.14     23.71 o
  -5   1  19      176.72      145.93     15.64 o
  -3   1  19      249.18      248.03     14.85 o
  -1   1  19     1042.72     1121.26     43.46 o
   1   1  19     1043.13     1045.94     28.51 o
   3   1  19      248.82      232.02     16.50 o
   5   1  19      176.61      144.53     11.05 o
   7   1  19       25.12        1.11     29.63 o
  -6   2  19       17.78       27.06     13.76 o
  -4   2  19       35.06       20.94      4.83 o
  -2   2  19     1851.75     1903.71     43.31 o
   0   2  19     1167.57     1070.55     48.61 o
   2   2  19     1851.80     1834.20     34.12 o
   4   2  19       35.07       44.81      7.91 o
   6   2  19       17.67       46.30     10.08 o
  -7   3  19       44.73       70.61     20.88 o
  -5   3  19       87.19       66.31     17.49 o
  -3   3  19       16.26       30.84     13.66 o
  -1   3  19      260.46      242.48     14.82 o
   1   3  19      259.85      273.34     10.95 o
   3   3  19       16.40       13.16      6.04 o
   5   3  19       87.09       88.10     11.83 o
   7   3  19       44.64       46.12     13.53 o
  -6   4  19       22.20       12.98     24.27 o
  -4   4  19      181.45      158.62      9.77 o
  -2   4  19      264.93      253.89      9.07 o
   0   4  19      741.88      758.06     20.89 o
   2   4  19      265.19      243.89     11.14 o
   4   4  19      181.46      199.51     12.08 o
   6   4  19       22.32       22.91     11.00 o
  -5   5  19       15.43       22.58     24.84 o
  -3   5  19      143.02      124.71     11.00 o
  -1   5  19       34.08       40.31      5.93 o
   1   5  19       34.23       34.88      5.75 o
   3   5  19      142.88      151.18      9.08 o
   5   5  19       15.42       24.10      7.16 o
  -6   6  19        6.43       18.63     23.71 o
  -4   6  19      126.91      116.14     15.00 o
  -2   6  19       53.88       72.40     18.46 o
   0   6  19       54.98       56.39      5.86 o
   2   6  19       53.77       54.55      8.13 o
   4   6  19      126.93      114.58     10.00 o
   6   6  19        6.42       14.64     23.67 o
  -5   7  19       34.24       59.86     54.75 o
  -3   7  19      120.98      120.70     12.62 o
  -1   7  19      314.94      290.52     18.40 o
   1   7  19      315.01      303.68     27.94 o
   3   7  19      120.93       95.38     10.04 o
   5   7  19       34.27       90.69     16.98 o
  -6   8  19       81.65      101.82     54.47 o
  -4   8  19      133.84      130.88     17.45 o
  -2   8  19       91.43       79.18     17.73 o
   0   8  19       32.57       28.79      8.07 o
   2   8  19       91.55      100.74     12.21 o
   4   8  19      133.81      129.21     11.29 o
   6   8  19       81.73      130.29     17.91 o
  -5   9  19      209.99      280.31     20.31 o
  -3   9  19       22.93       14.75     14.12 o
  -1   9  19       44.66       71.41     10.71 o
   1   9  19       44.59       40.07     12.11 o
   3   9  19       22.85       27.04     10.96 o
   5   9  19      209.89      234.68     19.50 o
  -4  10  19       55.56       63.49     16.13 o
  -2  10  19      125.95      108.63     15.36 o
   0  10  19        0.54        1.41     11.95 o
   2  10  19      126.01      141.73     14.89 o
   4  10  19       55.54       68.07     11.73 o
  -3  11  19      371.21      380.93     23.93 o
  -1  11  19        6.90       -6.64     12.87 o
   1  11  19        6.97        8.75     13.57 o
   3  11  19      371.33      353.19     49.39 o
  -4  12  19        1.71       16.47     13.54 o
  -2  12  19       47.85       55.00     11.88 o
   0  12  19        4.23       12.83     13.26 o
   2  12  19       47.66       33.66     15.03 o
   4  12  19        1.71       32.17     24.84 o
  -3  13  19       40.09       49.03     13.19 o
  -1  13  19       26.68       33.51     12.35 o
   1  13  19       26.66       27.74     13.67 o
   3  13  19       40.16       49.11     23.14 o
  -2  14  19        8.42       18.09     13.25 o
   0  14  19        1.48       13.86     13.83 o
   2  14  19        8.45       35.27     35.56 o
  -1  15  19        3.85       31.16     12.80 o
   1  15  19        3.87        3.08     14.37 o
   0   0  20      111.74      115.71      9.60 o
   2   0  20       37.15       36.54      4.70 o
   4   0  20        0.09        1.22     11.29 o
   6   0  20      114.99      141.73     14.75 o
  -5   1  20       14.13       28.21     15.43 o
  -3   1  20      118.97      103.22      6.48 o
  -1   1  20      146.84      139.08      9.49 o
   1   1  20      146.46      122.42     16.37 o
   3   1  20      119.38      105.24      8.34 o
   5   1  20       14.16       15.18      7.98 o
  -6   2  20       31.88       -5.08     24.27 o
  -4   2  20       41.42       59.22      7.52 o
  -2   2  20       78.48       77.70      9.09 o
   0   2  20       10.07        8.96     11.85 o
   2   2  20       78.23       73.07      5.28 o
   4   2  20       41.45       26.00     12.36 o
   6   2  20       31.86       30.09     10.94 o
  -5   3  20       15.03       24.51     14.90 o
  -3   3  20       68.02       64.61     12.04 o
  -1   3  20      109.80      137.56     29.92 o
   1   3  20      110.10       99.05      9.33 o
   3   3  20       67.80       78.47     16.23 o
   5   3  20       15.05       30.70      9.66 o
  -6   4  20       41.06       19.76     26.53 o
  -4   4  20        2.93        1.70      8.09 o
  -2   4  20      207.46      204.30     14.49 o
   0   4  20       71.08       63.35      6.75 o
   2   4  20      207.51      172.51     26.29 o
   4   4  20        2.94        4.07      9.47 o
   6   4  20       41.06       35.76     16.72 o
  -5   5  20       51.49       27.66     23.71 o
  -3   5  20      200.00      195.41     20.04 o
  -1   5  20      475.91      407.87     16.15 o
   1   5  20      476.31      420.14     14.77 o
   3   5  20      200.17      188.64     14.66 o
   5   5  20       51.59       46.80     10.39 o
  -6   6  20      124.88      105.55     33.30 o
  -4   6  20       41.78       44.09     13.01 o
  -2   6  20      513.11      546.18     19.63 o
   0   6  20       13.45       12.57      6.75 o
   2   6  20      513.06      569.30     24.16 o
   4   6  20       41.81       34.68      8.31 o
   6   6  20      124.86      143.67     17.76 o
  -5   7  20       33.29       27.75     26.53 o
  -3   7  20       40.30       48.60     10.27 o
  -1   7  20      244.23      256.69     20.61 o
   1   7  20      243.71      255.50     15.80 o
   3   7  20       40.55       17.00     10.44 o
   5   7  20       33.23        0.53     17.95 o
  -4   8  20        6.19        6.66     10.84 o
  -2   8  20       24.13       10.73     10.06 o
   0   8  20        5.75       11.15      7.98 o
   2   8  20       24.24        9.36      9.95 o
   4   8  20        6.17       -1.96     17.23 o
  -5   9  20       54.98       60.82     13.53 o
  -3   9  20       16.48       58.17     12.10 o
  -1   9  20       18.98       23.21     11.65 o
   1   9  20       18.90       24.12     11.54 o
   3   9  20       16.38       22.25     10.90 o
   5   9  20       54.97       35.43     15.00 o
  -4  10  20       20.03       33.14     13.31 o
  -2  10  20        4.55        2.70     10.35 o
   0  10  20        3.76       24.94     13.15 o
   2  10  20        4.55       22.59     24.27 o
   4  10  20       20.05       21.08      8.93 o
  -3  11  20       52.56       42.37     13.66 o
  -1  11  20       15.64        2.42     13.50 o
   1  11  20       15.68       24.30     11.17 o
   3  11  20       52.62       55.60     17.56 o
  -2  12  20        8.15        6.22     12.26 o
   0  12  20        0.22      -12.03     16.93 o
   2  12  20        8.24        1.69     23.14 o
  -1  13  20       10.66       17.36     13.60 o
   1  13  20       10.68       27.93     31.61 o
   0  14  20      122.69      146.75     18.36 o
   2   0  21      123.39      127.03      9.85 o
   4   0  21       52.21       59.44     11.62 o
   6   0  21       26.05       11.85     18.76 o
  -5   1  21      106.17      104.80     22.57 o
  -3   1  21       92.11      101.25     18.68 o
  -1   1  21      114.29      125.99     14.35 o
   1   1  21      114.37       86.54     11.29 o
   3   1  21       92.43       86.50     17.33 o
   5   1  21      106.17       83.83     10.73 o
  -6   2  21       28.82       69.99     25.40 o
  -4   2  21      210.11      203.87     15.10 o
  -2   2  21      107.78      121.22     16.65 o
   0   2  21      521.70      518.83     60.11 o
   2   2  21      108.12      104.93      9.39 o
   4   2  21      210.23      208.93     12.24 o
   6   2  21       28.94       37.75     16.91 o
  -5   3  21       42.89       17.23     38.95 o
  -3   3  21      224.87      208.72     11.83 o
  -1   3  21      307.50      316.02     28.22 o
   1   3  21      307.00      290.48     13.57 o
   3   3  21      224.97      245.29     31.34 o
   5   3  21       42.90       62.12     11.18 o
  -6   4  21        2.61       -0.56     24.27 o
  -4   4  21      117.43       98.33     10.08 o
  -2   4  21      157.88      170.97     23.14 o
   0   4  21      314.56      307.98     27.72 o
   2   4  21      158.04      206.73     15.67 o
   4   4  21      117.40      104.40     10.74 o
   6   4  21        2.60       -0.99     12.67 o
  -5   5  21        8.30       60.96     23.14 o
  -3   5  21      230.99      221.89     14.08 o
  -1   5  21      101.51      119.89     12.29 o
   1   5  21      101.31       98.84     13.05 o
   3   5  21      231.25      227.74     28.80 o
   5   5  21        8.32        2.57      9.63 o
  -4   6  21       88.26       86.56     28.22 o
  -2   6  21       12.99       10.73      8.48 o
   0   6  21      431.81      465.46     28.29 o
   2   6  21       12.98        8.67      9.05 o
   4   6  21       88.20       90.10     12.48 o
  -5   7  21       21.48      -19.19     22.58 o
  -3   7  21      253.36      269.90     17.26 o
  -1   7  21       26.66       32.23      9.75 o
   1   7  21       26.76       41.34      9.74 o
   3   7  21      252.91      264.51     18.09 o
   5   7  21       21.45       22.93     16.95 o
  -4   8  21       39.16       29.49     12.61 o
  -2   8  21       31.78       27.50     10.53 o
   0   8  21        0.04       -9.05     10.37 o
   2   8  21       31.93       12.82      8.48 o
   4   8  21       39.11       59.01     11.03 o
  -3   9  21       16.82       23.86     14.20 o
  -1   9  21       49.31       88.46     12.27 o
   1   9  21       49.15       57.81     16.54 o
   3   9  21       16.93       26.52     12.10 o
  -4  10  21       98.49       66.04     13.56 o
  -2  10  21      150.65      163.31     23.86 o
   0  10  21        1.89       -9.60     14.68 o
   2  10  21      150.84      142.06     18.71 o
   4  10  21       98.54      132.75     32.74 o
  -3  11  21        3.33       16.39     12.65 o
  -1  11  21        3.36       19.47     13.10 o
   1  11  21        3.35       12.03     17.22 o
   3  11  21        3.38       -0.29     16.93 o
  -2  12  21      105.67      117.29     15.33 o
   0  12  21       13.67       38.87     15.76 o
   2  12  21      105.41      147.06     21.28 o
  -1  13  21       59.17      112.36     31.33 o
   1  13  21       59.25       75.79     14.75 o
   0   0  22       73.35       84.67     18.06 o
   2   0  22       38.31       36.62      6.35 o
   4   0  22       18.38       14.65     14.10 o
  -5   1  22       36.23       51.87     27.38 o
  -3   1  22       89.62       76.81     11.83 o
  -1   1  22        9.42       14.46     11.29 o
   1   1  22        9.37       23.59     11.33 o
   3   1  22       89.83       76.48     13.24 o
   5   1  22       36.22       47.65     13.45 o
  -4   2  22       40.70       54.14     12.49 o
  -2   2  22       23.21       19.57      7.77 o
   0   2  22       41.56       54.02     11.77 o
   2   2  22       23.30       47.87      9.86 o
   4   2  22       40.74       53.46      8.54 o
  -5   3  22       37.51       29.09     17.19 o
  -3   3  22      167.25      156.81     10.80 o
  -1   3  22       70.61       89.94     25.40 o
   1   3  22       70.80       67.48     14.97 o
   3   3  22      166.81      203.44     15.36 o
   5   3  22       37.51       20.97     12.70 o
  -4   4  22      147.21      198.69     30.48 o
  -2   4  22       46.08       32.88      9.14 o
   0   4  22       16.14        9.83     10.32 o
   2   4  22       46.13       41.88     11.60 o
   4   4  22      147.27      140.58     24.47 o
  -5   5  22       22.32       -5.08     22.58 o
  -3   5  22      163.38      146.27     16.09 o
  -1   5  22      264.71      257.81     15.97 o
   1   5  22      264.78      258.81     16.39 o
   3   5  22      163.23      154.69     24.75 o
   5   5  22       22.32       45.58     12.54 o
  -4   6  22       63.95       79.59     27.09 o
  -2   6  22      267.90      305.59     14.41 o
   0   6  22       33.48       17.85      9.66 o
   2   6  22      267.65      304.66     17.90 o
   4   6  22       63.88       73.28     10.76 o
  -3   7  22      108.05      118.79     12.98 o
  -1   7  22       13.49       31.48     21.45 o
   1   7  22       13.46       20.68      9.29 o
   3   7  22      108.17       98.43     22.86 o
  -4   8  22       66.27       73.48     18.73 o
  -2   8  22       38.38       26.75     13.49 o
   0   8  22       32.36       36.09     14.87 o
   2   8  22       38.45       51.54     11.60 o
   4   8  22       66.26       62.83     20.18 o
  -3   9  22       20.17       12.89     14.79 o
  -1   9  22       17.42       22.68     11.17 o
   1   9  22       17.41        5.65     20.04 o
   3   9  22       20.24       -0.56     15.87 o
  -2  10  22       16.00        8.07     10.40 o
   0  10  22        1.15       16.86     14.06 o
   2  10  22       15.98        6.98     14.11 o
  -1  11  22        9.22        7.22     11.34 o
   1  11  22        9.18       18.98     44.87 o
   0  12  22       25.34       58.70     24.84 o
   2   0  23       76.03       77.66     12.22 o
   4   0  23      222.59      240.07     19.07 o
  -5   1  23       53.40       56.89     23.42 o
  -3   1  23      250.66      295.04     19.29 o
  -1   1  23       12.55       31.45     12.13 o
   1   1  23       12.59        6.07      9.31 o
   3   1  23      251.09      263.35     33.47 o
   5   1  23       53.41       56.45     19.76 o
  -4   2  23      242.56      268.62     18.21 o
  -2   2  23       68.42       73.30     16.65 o
   0   2  23       13.45       27.05     22.01 o
   2   2  23       68.42       73.52     12.20 o
   4   2  23      242.36      249.93     16.04 o
  -5   3  23       35.51       45.16     27.66 o
  -3   3  23       16.87       24.09     18.40 o
  -1   3  23       21.78       20.83     11.37 o
   1   3  23       21.74       21.20     10.62 o
   3   3  23       16.89       15.43     11.75 o
   5   3  23       35.50        8.80     12.73 o
  -4   4  23       18.15       21.71     16.93 o
  -2   4  23       31.60       28.18      9.60 o
   0   4  23        5.98       13.86      9.72 o
   2   4  23       31.55       40.47     10.78 o
   4   4  23       18.11       35.11     12.39 o
  -3   5  23       78.12       84.10     25.40 o
  -1   5  23      121.97       91.00     13.54 o
   1   5  23      121.94      122.69     16.01 o
   3   5  23       78.26      111.46     14.69 o
  -4   6  23       82.55      120.79     28.79 o
  -2   6  23       95.79       94.92     12.32 o
   0   6  23       32.23       37.66     10.59 o
   2   6  23       95.77      120.00     13.69 o
   4   6  23       82.50       91.61     21.33 o
  -3   7  23       34.50       35.92     18.54 o
  -1   7  23       55.11       44.72     12.54 o
   1   7  23       55.22       69.72     13.90 o
   3   7  23       34.59       48.35     14.68 o
  -2   8  23       80.37      101.74     24.45 o
   0   8  23       91.90      117.88     16.93 o
   2   8  23       80.34       78.26     17.11 o
  -3   9  23       93.36      139.11     16.65 o
  -1   9  23      113.16      122.44     15.30 o
   1   9  23      113.11      120.78     17.75 o
   3   9  23       93.23      112.92     45.44 o
  -2  10  23       92.38       84.08     15.09 o
   0  10  23       49.43       16.21     24.84 o
   2  10  23       92.41      102.54     18.71 o
  -1  11  23       43.31       43.27     14.66 o
   1  11  23       43.28       90.66     53.91 o
   0   0  24        0.06       42.33     19.19 o
   2   0  24       36.06       55.16     11.99 o
   4   0  24        3.52       38.57     17.78 o
  -3   1  24       18.66        5.10     16.65 o
  -1   1  24       28.12       23.04     25.96 o
   1   1  24       28.16       50.00     12.44 o
   3   1  24       18.61       12.05     11.78 o
  -4   2  24       12.40       19.18     14.92 o
  -2   2  24       13.65        1.46     28.22 o
   0   2  24        9.37       14.42     16.09 o
   2   2  24       13.65        1.53     10.36 o
   4   2  24       12.44       13.60     13.54 o
  -3   3  24       84.80       62.18     15.05 o
  -1   3  24        3.99       -1.10     10.96 o
   1   3  24        4.03       -8.77     14.71 o
   3   3  24       85.03      103.71     14.66 o
  -4   4  24       11.93        1.13     23.71 o
  -2   4  24       68.82       19.19     20.32 o
   0   4  24       12.06       17.39     12.35 o
   2   4  24       68.85       91.54     14.12 o
   4   4  24       11.92        6.78     12.79 o
  -3   5  24      373.38      417.52     29.49 o
  -1   5  24      113.28      132.45     13.75 o
   1   5  24      113.12      146.18     28.60 o
   3   5  24      373.13      350.35     22.25 o
  -2   6  24      103.02      113.70     14.27 o
   0   6  24        2.66       -6.32     10.26 o
   2   6  24      103.08      105.85     13.89 o
  -3   7  24       72.25       65.51     49.67 o
  -1   7  24       99.02      100.31     15.13 o
   1   7  24       99.16      108.43     42.90 o
   3   7  24       72.27       72.92     29.56 o
  -2   8  24       35.71       23.03     29.43 o
   0   8  24       52.94       90.19     19.35 o
   2   8  24       35.68       66.90     18.88 o
  -1   9  24       31.07       31.09     13.17 o
   1   9  24       31.05       15.19     15.80 o
   0  10  24       66.47       86.23     27.94 o
   2   0  25      112.19      128.85     23.98 o
   4   0  25      140.26      134.79     16.18 o
  -3   1  25      119.64      141.28     20.00 o
  -1   1  25        9.05        5.66     37.82 o
   1   1  25        8.99       15.97     11.08 o
   3   1  25      119.52      149.88     16.08 o
  -4   2  25       84.41       75.07     28.79 o
  -2   2  25      204.26      218.28     23.78 o
   0   2  25       48.53       42.05     14.37 o
   2   2  25      204.27      237.88     24.95 o
   4   2  25       84.28       97.36     15.60 o
  -3   3  25       90.27       77.75     18.06 o
  -1   3  25       62.14       63.45     12.77 o
   1   3  25       62.15       39.87     12.16 o
   3   3  25       90.14       84.95     14.42 o
  -2   4  25       33.26        0.87     13.95 o
   0   4  25        2.75       -6.97     10.18 o
   2   4  25       33.26       15.88     26.10 o
  -3   5  25       83.56       68.86     26.53 o
  -1   5  25       90.29      116.21     18.71 o
   1   5  25       90.22      103.65     17.38 o
   3   5  25       83.51       88.16     16.21 o
  -2   6  25       16.77        6.91     13.07 o
   0   6  25       98.97       77.94     19.76 o
   2   6  25       16.79       23.26     12.21 o
  -1   7  25       22.24       -0.70     15.80 o
   1   7  25       22.17       29.87     15.55 o
   0   8  25       53.42       51.88     31.33 o
   0   0  26        0.03       18.06     20.32 o
   2   0  26       71.67       81.09     14.15 o
  -3   1  26       11.11       16.42     12.78 o
  -1   1  26       16.71       25.81     13.96 o
   1   1  26       16.65       14.54     12.02 o
   3   1  26       11.13        2.32     10.89 o
  -2   2  26       37.15       47.83     18.72 o
   0   2  26       16.70       22.45     11.61 o
   2   2  26       37.18       43.00     14.61 o
  -1   3  26       83.88      123.93     32.46 o
   1   3  26       83.70      108.42     20.35 o
   3   3  26       36.04       37.25     17.50 o
  -2   4  26       81.50      107.25     27.66 o
   0   4  26        3.58        9.52     20.77 o
   2   4  26       81.48       74.21     15.64 o
  -1   5  26       43.89       59.19     17.91 o
   1   5  26       43.95       62.96     21.35 o
   0   6  26        2.04       27.86     18.06 o
   2   0  27       14.04       28.92     14.40 o
  -1   1  27       11.50       16.80     29.63 o
   1   1  27       11.52        8.00     13.95 o
   0   2  27       79.51      121.60     18.44 o
  -1   3  27       46.99       37.38     14.87 o
   1   3  27       46.93       33.85     19.43 o
   0   4  27        0.10       14.38     25.35 o
 
